# Supplementary material for: BCL-2 and BOK regulate apoptosis by interaction of their C-terminal transmembrane domains
Source: EMBO Rep. 2024 Jul 24;25(9):12. doi: 10.1038/s44319-024-00206-6 (PMC11387410; doi:10.1038/s44319-024-00206-6)
Supplement: Supplementary file 3 — Source data Fig. 1 [file 44319_2024_206_MOESM3_ESM.zip]

Archive with 30 entries (20 files):
- Figure 1/
- Figure 1/1C/
- Figure 1/1C/1C_GAPDH_western.tif
- Figure 1/1C/1C_LgBiT_western.tif
- Figure 1/1C/1C_mTurq2_western.tif
- Figure 1/1C/1C_NanoBiTassay.xlsx
- Figure 1/1C/1C_western_annotated.pptx
- Figure 1/1D/
- Figure 1/1D/LgBiT-BAX-TMD/
- Figure 1/1D/LgBiT-BAX-TMD/1D_LgBiTBAX_405nm.tif
- Figure 1/1D/LgBiT-BAX-TMD/1D_LgBiTBAX_488nm.tif
- Figure 1/1D/LgBiT-BAX-TMD+SmBiT-BAX-TMD/
- Figure 1/1D/LgBiT-BAX-TMD+SmBiT-BAX-TMD/1D_LgBiTSmBiTBAX_405nm.tif
- Figure 1/1D/LgBiT-BAX-TMD+SmBiT-BAX-TMD/1D_LgBiTSmBiTBAX_488nm.tif
- Figure 1/1D/SmBiT-BAX-TMD/
- Figure 1/1D/SmBiT-BAX-TMD/1D_SmBiTBAXTMD_405nm.tif
- Figure 1/1D/SmBiT-BAX-TMD/1D_SmBiTBAXTMD_488nm.tif
- Figure 1/1E/
- Figure 1/1E/1E_Fluorescence_MultimodePlatereader.xlsx
- Figure 1/1F/
- Figure 1/1F/1F_NanoBiTassay.xlsx
- Figure 1/1F/1F_western_annotated.pptx
- Figure 1/1F/1F_western_BAKTMD_BOKTMD/
- Figure 1/1F/1F_western_BAKTMD_BOKTMD/1F_western_bActin.tif
- Figure 1/1F/1F_western_BAKTMD_BOKTMD/1F_western_LgBiT.tif
- Figure 1/1F/1F_western_BAKTMD_BOKTMD/1F_western_mTurq2.tif
- Figure 1/1F/1F_western_BAXTMD/
- Figure 1/1F/1F_western_BAXTMD/1F_bActin.tif
- Figure 1/1F/1F_western_BAXTMD/1F_LgBiT.tif
- Figure 1/1F/1F_western_BAXTMD/1F_mTurq2.tif
