# Supplementary material for: BCL-2 and BOK regulate apoptosis by interaction of their C-terminal transmembrane domains
Source: EMBO Rep. 2024 Jul 24;25(9):12. doi: 10.1038/s44319-024-00206-6 (PMC11387410; doi:10.1038/s44319-024-00206-6)
Supplement: Supplementary file 3 — Source data Fig. 1 [file 44319_2024_206_MOESM3_ESM.zip › Figure 1/1C/1C_NanoBiTassay.xlsx]

## Sheet: Tabelle1
Source data for Figure 1C (NanoBiT assay)
readout:	luminescence (Enspire multi-mode plate reader)
unit:	arbitrary units
	Empty	LgBiT-BAX TMD	SmBiT-BAX-TMD	LgBiT-BAX-TMD + SmBiT-TOM5-TMD	LgBiT-BAX-TMD + SmBiT-BAX-TMD
replicate 1	160.67	164.67	171.67	350.67	17234.3
replicate 2	197.67	143	160.33	262	16072.7
replicate 3	199.33	143.67	160.67	298	16409
