# Supplementary material for: BCL-2 and BOK regulate apoptosis by interaction of their C-terminal transmembrane domains
Source: EMBO Rep. 2024 Jul 24;25(9):12. doi: 10.1038/s44319-024-00206-6 (PMC11387410; doi:10.1038/s44319-024-00206-6)
Supplement: Supplementary file 3 — Source data Fig. 1 [file 44319_2024_206_MOESM3_ESM.zip › Figure 1/1E/1E_Fluorescence_MultimodePlatereader.xlsx]

## Sheet: Tabelle1
Source data for Figure 1E (Fluorescence measurement - multi-mode platereader)
readout:	fluorescence of mCitrine (ex.516nm/em.531nm) and mTurquoise2 (ex.434nm/em.474nm) (Enspire multi-mode plate reader)
unit:	relative to empty control
	Empty	LgBiT-BAX TMD	SmBiT-BAX-TMD	LgBiT-BAX-TMD + SmBiT-TOM5-TMD	LgBiT-BAX-TMD + SmBiT-BAX-TMD
replicate 1	set to 1	1	3.51	3.75	4.23	mTurquoise2 (474nm)
replicate 2	set to 1	0.95	3.23	4.92	6.03
replicate 3	set to 1	0.98	3.47	4.58	5.3
replicate 1	set to 1	2.61	1.03	4.2	3.96	mCitrine (531nm)
replicate 2	set to 1	3.44	1.01	5.5	5.53
replicate 3	set to 1	3.4	1.03	4.97	4.8
