# Supplementary material for: BCL-2 and BOK regulate apoptosis by interaction of their C-terminal transmembrane domains
Source: EMBO Rep. 2024 Jul 24;25(9):12. doi: 10.1038/s44319-024-00206-6 (PMC11387410; doi:10.1038/s44319-024-00206-6)
Supplement: Supplementary file 3 — Source data Fig. 1 [file 44319_2024_206_MOESM3_ESM.zip › Figure 1/1F/1F_NanoBiTassay.xlsx]

## Sheet: 1
Source data for Figure 1F (NanoBiT assay - effector Bcl-2 TMDs + anti-apoptotic Bcl-2 TMDs)
readout:	normalized luminenscence (Enspire multi-mode plate reader)
unit:	relative to BAX-/BAX-TMD positive control
LgBiT-TMD	BAX	BAX	BAX	BAX	BAX
SmBiT-TMD	TOM5	BAX	BCL-2	BCL-XL	MCL-1
replicate 1	0.01	set to 1	0.03	0.08	0.01
replicate 2	0.02	set to 1	0.03	0.15	0.02
replicate 3	0.02	set to 1	0.04	0.1	0.02
LgBiT-TMD	BAX	BAX	BAK	BAK	BAK	BAK
SmBiT-TMD	TOM5	BAX	TOM5	BCL-2	BCL-XL	MCL-1
replicate 1	0.08	set to 1	0.11	0.12	0.93	0.08
replicate 2	0.02	set to 1	0.16	0.1	1.01	0.08
replicate 3	0.03	set to 1	0.33	0.27	0.76	0.06
LgBiT-TMD	BAX	BAX	BOK	BOK	BOK	BOK
SmBiT-TMD	TOM5	BAX	TOM5	BCL-2	BCL-XL	MCL-1
replicate 1	0.05	set to 1	0.09	0.27	0.3	0.11
replicate 2	0.06	set to 1	0.12	0.38	0.29	0.13
replicate 3	0.05	set to 1	0.13	0.73	0.57	0.17
