# Supplementary material for: BCL-2 and BOK regulate apoptosis by interaction of their C-terminal transmembrane domains
Source: EMBO Rep. 2024 Jul 24;25(9):12. doi: 10.1038/s44319-024-00206-6 (PMC11387410; doi:10.1038/s44319-024-00206-6)
Supplement: Supplementary file 4 — Source data Fig. 2 [file 44319_2024_206_MOESM4_ESM.zip]

Archive with 35 entries (29 files):
- Figure 2/
- Figure 2/2A/
- Figure 2/2A/2A_BAKTMD_EYFPMito.tif
- Figure 2/2A/2A_BAKTMD_mTurq2.tif
- Figure 2/2A/2A_BAXTMD_EYFPMito.tif
- Figure 2/2A/2A_BAXTMD_mTurq2.tif
- Figure 2/2A/2A_BCL2TMD_EYFPMito.tif
- Figure 2/2A/2A_BCL2TMD_mTurq2.tif
- Figure 2/2A/2A_BOKTMD_EYFPMito.tif
- Figure 2/2A/2A_BOKTMD_mTurq2.tif
- Figure 2/2A/2A_cb5TMD_EYFPMito.tif
- Figure 2/2A/2A_cb5TMD_mTurq2.tif
- Figure 2/2A/2A_TOM5TMD_EYFPMito.tif
- Figure 2/2A/2A_TOM5TMD_mTurq2.tif
- Figure 2/2B/
- Figure 2/2B/2B_BAKTMD_EYFPER.tif
- Figure 2/2B/2B_BAKTMD_mTurq2.tif
- Figure 2/2B/2B_BAXTMD_EYFPER.tif
- Figure 2/2B/2B_BAXTMD_mTurq2.tif
- Figure 2/2B/2B_BCL2TMD_EYFPER.tif
- Figure 2/2B/2B_BCL2TMD_mTurq2.tif
- Figure 2/2B/2B_BOKTMD_EYFPER.tif
- Figure 2/2B/2B_BOKTMD_mTurq2.tif
- Figure 2/2B/2B_cb5TMD_EYFPER.tif
- Figure 2/2B/2B_cb5TMD_mTurq2.tif
- Figure 2/2B/2B_TOM5TMD_EYFPER.tif
- Figure 2/2B/2B_TOM5TMD_mTurq2.tif
- Figure 2/2C/
- Figure 2/2C/2C_ColocQuantification.xlsx
- Figure 2/2D/
- Figure 2/2D/2D_mTurq2-BAKTMD.tif
- Figure 2/2D/2D_mTurq2-BAXTMD.tif
- Figure 2/2D/2D_mTurq2-BOKTMD.tif
- Figure 2/2E/
- Figure 2/2E/2E_ColocQuantification.xlsx
