# Supplementary material for: BCL-2 and BOK regulate apoptosis by interaction of their C-terminal transmembrane domains
Source: EMBO Rep. 2024 Jul 24;25(9):12. doi: 10.1038/s44319-024-00206-6 (PMC11387410; doi:10.1038/s44319-024-00206-6)
Supplement: Supplementary file 4 — Source data Fig. 2 [file 44319_2024_206_MOESM4_ESM.zip › Figure 2/2C/2C_ColocQuantification.xlsx]

## Sheet: 1
Source data for Figure 2C (Quantification of colocalization - mTurq2-TMD+EYFP-Mito/ER)
readout:	Pearson's correlation coefficients from cLSM images (ROI over single cell, middle sections of z-stacks, Fiji software coloc2 plugin)
unit:	r-values (Pearson's correlation coefficients)
channel 1 (EYFP marker)	EYFP-Mito							EYFP-ER
channel 2 (mTurq2-TMD)	BAX TMD	BAK TMD	BOK TMD	BCL-2 TMD	TOM5-TMD	cb5-TMD		BAX TMD	BAK TMD	BOK TMD	BCL-2 TMD	TOM5-TMD	cb5-TMD
	0.45	0.74	-0.04	0.08	0.19	-0.12		-0.01	0.23	0.39	0.29	0.03	0.39
	0.34	0.75	0.01	-0.13	0.21	-0.23		-0.05	0.17	0.4	0.32	0.06	0.5
	0.08	0.58	-0.17	0.13	0.47	-0.28		-0.04	0.01	0.59	0.27	-0.05	0.24
	0.13	0.57	-0.1	0.25	0.34	-0.18		-0.43	0.16	0.42	0.37	-0.16	0.25
	0.59	0.68	0.07	0.07	0.53	0.02		-0.08	-0.04	0.64	0.51	0.1	0.44
	0.56	0.68	0.22	0.01	0.41	-0.5		0.14	-0.21	0.65	0.27	0.06	0.31
	0.71	0.62	0.15	0.21	0.33	-0.35		-0.05	-0.04	0.68	0.31	-0.25	0.57
	0.66	0.58	0.05	0.07	0.42	-0.39		-0.1	-0.06	0.64	0.4	0.14	0.42
	0.64	0.79	0.15	-0.35	0.31	-0.36		-0.05	-0.28	0.44	0.4	0.07	0.4
	0.57	0.76	0.1	0.28	0.38	-0.23		-0.42	-0.11	0.54	0.39	0.28	0.35
	0.6	0.69	0.12	-0.36	0.68	-0.39		-0.33	-0.13	0.48	0.55	0.18	0.56
	0.43	0.58	0.11	0.21	0.41	-0.52		-0.27	-0.3	0.4	0.57	0.07	0.49
	0.47	0.78	0.14	0.27	0.49	-0.4		-0.21	-0.17	0.37	0.39	-0.22	0.5
	0.59	0.68	0.04	0.28	0.33	-0.18		-0.24	-0.02	0.56	0.59	0.2	0.38
	0.63	0.53	-0.08	0.19	0.42	-0.37		0.03	-0.08	0.5	0.61	-0.33	0.32
	0.66	0.5	-0.07	-0.09	0.39	-0.34		-0.17	0.12	0.55		0.03	0.39
	0.58	0.7	0.11	0.01	0.36	-0.06		0.11	-0.03	0.6		-0.15
	0.46	0.43	-0.07	0.19		-0.34		0.16	0.06	0.17		0.03
			-0.22	-0.22		-0.35		0.05				-0.14
			0.1	-0.02		-0.26		0.28				-0.1
			0.2	-0.31		-0.34		0.2				-0.07
			0.12	0.08		-0.31						0.01
				0.11		-0.31
						-0.24
