# Supplementary material for: BCL-2 and BOK regulate apoptosis by interaction of their C-terminal transmembrane domains
Source: EMBO Rep. 2024 Jul 24;25(9):12. doi: 10.1038/s44319-024-00206-6 (PMC11387410; doi:10.1038/s44319-024-00206-6)
Supplement: Supplementary file 4 — Source data Fig. 2 [file 44319_2024_206_MOESM4_ESM.zip › Figure 2/2E/2E_ColocQuantification.xlsx]

## Sheet: 1
Source data for Figure 2E (Quantification of colocalization - mTurq2-TMD+Mitotracker in BMK/DKO)
readout:	Pearson's correlation coefficients from cLSM images (ROI over single cell excluding nucleus)
unit:	r-values (Pearson's correlation coefficients)
channel 1	Mitotracker					Bodipy-Thapsigargin
channel 2	mTurq2-BAX-TMD	mTurq2-BAK-TMD	mTurq2-BOK-TMD	mC3-BIK		mTurq2-BAX-TMD	mTurq2-BAK-TMD	mTurq2-BOK-TMD	mC3-BIK
	0.935274	0.721881	0.665368	0.369615		0.929036	0.767864	0.980017	0.78949
	0.889217	0.746558	0.725468	0.360333		0.987009	0.797056	0.978807	0.933738
	0.704152	0.752665	0.629418	0.467188		0.775026	0.787481	0.964276	0.773726
	0.843063	0.685312	0.735524	0.47916		0.802053	0.714232	0.796826	0.95418
	0.897904	0.735315	0.588275	0.614659		0.856955	0.756282	0.923712	0.92697
	0.893882	0.797401	0.47389	0.576942		0.86245	0.790054	0.972838	0.92624
	0.657512	0.764158	0.40581	0.574305		0.802511	0.855129	0.95377	0.922784
	0.749507	0.647445	0.421295	0.437308		0.65377	0.792338	0.983971	0.956493
	0.863602	0.796609	0.553534	0.327506		0.784399	0.876111	0.959371	0.986814
	0.74704	0.612708	0.58131	0.47386		0.768946	0.652215	0.968589	0.935014
	0.850974	0.7672	0.374269	0.415839		0.88128	0.763773	0.962548	0.939893
	0.565931	0.827089	0.549902	0.185161		0.838622	0.772136	0.983221	0.964412
	0.466643	0.754158	0.595272	0.56585		0.853865	0.860357	0.915972	0.975057
	0.912884	0.748163	0.465281	0.594985		0.938373	0.729242	0.97477	0.971369
	0.572675	0.819413	0.58383	0.407795		0.970081	0.755565	0.969349	0.911299
	0.766096	0.700063	0.546669	0.477925		0.653031	0.750542	0.961034	0.967019
	0.554146	0.850049	0.555102	0.669429		0.850419	0.875627	0.942097	0.970183
	0.911078	0.861584	0.446082	0.514553		0.891496	0.838327	0.984134	0.862384
	0.859987	0.905937	0.427674	0.60086		0.285723	0.808445	0.912836	0.973754
	0.146119	0.862947	0.539219	0.0859611		0.714881	0.807603	0.957953	0.948137
	0.892041	0.920059	0.532501	0.800089		0.55117	0.850377	0.928675	0.922607
	0.87532	0.915934	0.596022	0.595534		0.64184	0.821961	0.975551	0.899594
	0.637389	0.833072	0.614162	0.348798		0.550098	0.714888	0.981288	0.953238
	0.600439	0.773488	0.59961	0.607099		0.728208	0.849217	0.989002	0.716279
	0.866986	0.835966	0.491069	0.28351		0.75773	0.814562	0.981062	0.927992
	0.8638	0.834523	0.604451	0.441788		0.647199	0.774006	0.971529	0.894897
	0.873054	0.834119	0.574781	0.508514		0.769522	0.804765	0.939761	0.7086
	0.636842	0.734856	0.499955	0.530994		0.64199	0.790398	0.834724	0.942692
	0.855812	0.876866	0.594981	0.416232		0.655886	0.746953	0.967957	0.89104
	0.921571	0.921616	0.61061	0.541428		0.713524	0.849096	0.976602	0.932209
	0.517761	0.870661	0.492262	0.427805		0.618007	0.72274	0.959748	0.962872
	0.855354	0.875083	0.541062	0.378398		0.71459	0.634147	0.980235	0.950329
	0.84054	0.773646	0.533858	0.522597		0.518943	0.668478	0.970964	0.946252
	0.433186	0.915459	0.641004	0.394129		0.510815	0.567449	0.987742	0.954838
	0.916635	0.869548	0.636787	0.439896		0.676725	0.794305	0.98197	0.899806
	0.947819	0.882216	0.586174	0.583038		0.462351	0.436723	0.98107	0.957278
	0.531545	0.818073	0.392044	0.425286		0.406529	0.793973	0.982368	0.950057
	0.800123	0.888976	0.570483	0.263541		0.558703	0.784568	0.976971	0.934976
	0.921165	0.817919	0.619409	0.287962		0.683558	0.725759	0.974569	0.934953
	0.591969	0.882528	0.633843	0.425666		0.376866	0.67353	0.972051	0.898188
	0.93239	0.6855	0.613881	0.423235		0.396847	0.575496	0.983508	0.946605
	0.880595	0.822464	0.592437	0.423623		0.629892	0.71484	0.954078	0.983216
	0.60713	0.796582	0.687266	0.579383		0.659246	0.407011	0.964467	0.957067
	0.895697	0.880161	0.601333	0.43303		0.489793	0.740764	0.95587	0.923848
	0.906464	0.831025	0.622536	0.468635		0.516235	0.646706	0.972412	0.94432
	0.515224	0.922505	0.545863	0.385459		0.48765	0.707214	0.978483	0.913249
	0.744857	0.808605	0.622251	0.496239		0.508915	0.64034	0.960441	0.87923
	0.91081	0.860176	0.53382	0.404846		0.540816	0.694657	0.934065	0.945456
	0.925687	0.608718	0.604048	0.309542		0.538376	0.9241	0.946305	0.725001
	0.735216	0.795669	0.55601	0.301625		0.413312	0.792196	0.943659	0.935421
	0.63785	0.696369	0.636468	0.519078		0.622771	0.703211	0.956859	0.959362
	0.581088	0.818332	0.602903	0.500322		0.435554	0.789966	0.97022	0.938285
	0.921924	0.810563	0.381404	0.464014		0.498195	0.69703	0.965729	0.932116
	0.595793	0.897877	0.604237	0.486251		0.602272	0.764665	0.955169	0.972124
	0.882846	0.890752	0.597206	0.216222		0.730398	0.7784	0.954067	0.318111
	0.847171	0.803702	0.325061	0.710486		0.632689	0.876438	0.945491	0.889159
	0.867906	0.852208	0.446613	0.7361		0.544061	0.720918	0.939735	0.874593
	0.730667	0.866989	0.473552	0.672583		0.554589	0.804043	0.951752	0.90531
	0.810417	0.636171	0.421821	0.333312		0.638337	0.491831	0.940071	0.946255
	0.76872	0.851006	0.385725	0.509507		0.737923	0.670553	0.949782	0.730155
	0.627669	0.939497	0.522788	0.274516		0.517909	0.820174	0.936563	0.874816
	0.879822	0.679735	0.588616	0.395726		0.53402	0.67968	0.906435	0.901365
	0.927584	0.859762	0.46613	0.513531		0.393263	0.765591	0.949657	0.854893
	0.714433	0.804785	0.50265	-0.1137		0.735753	0.725047	0.914796	0.895487
	0.892136	0.940137	0.46472	0.315157		0.354679	0.765907	0.934489	0.898293
	0.86883	0.710253	0.544552	0.658688		0.622104	0.674094	0.954306	0.083351
	0.534935	0.906347	0.500189	0.548097		0.344044	0.701605	0.976194	0.864258
	0.918429	0.918646	0.410357	0.161395		0.579074	0.802635	0.948476	0.931564
	0.914661	0.870954	0.527454	0.478531		0.600041	0.714014	0.93568	0.9739
	0.943776	0.903435	0.507567	0.165935		0.222562	0.752401	0.939546	0.947641
	0.936114	0.695857	0.506106	0.669002		0.700109	0.704115	0.930121	0.911784
	0.748072	0.848547	0.480039	0.577832		0.736744	0.695196	0.931046	0.895824
	0.86682	0.907122	0.45727	0.544156		0.702248	0.720009	0.876196	0.914881
	0.892481	0.813315	0.556478	0.472695		0.661626	0.754981	0.866576	0.92995
	0.824144	0.854451	0.581063	0.535946		0.568268	0.869997	0.935144	0.910199
	0.87695	0.465228	0.575088	0.497858		0.488465	0.727149	0.929774	0.851125
	0.6817	0.757461	0.453444	0.492988		0.776032	0.780356	0.883124	0.871828
	0.872175	0.859979	0.558938	0.532624		0.819514	0.739807	0.910718	0.900571
	0.882974	0.820538	0.557848	0.468199		0.259632	0.711961	0.862305	0.925081
	0.894639	0.760651	0.437604	0.4894		0.811661	0.508344	0.886178	0.90952
	0.82765	0.836612	0.474291	0.50849		0.712418	0.812153	0.904674	0.925211
	0.598295	0.860365	0.522249	0.43817		0.583532	0.602286	0.742861	0.883299
	0.830242	0.674595	0.380039	0.599566		0.734675	0.865503	0.910847	0.920103
	0.91623	0.856696	0.526015	0.515909		0.585903	0.632406	0.940429	0.920981
	0.784344	0.770752	0.378834	0.347596		0.648117	0.842005	0.956551	0.907894
	0.932958	0.916531	0.540778	0.520801		0.578181	0.810917	0.91812	0.950054
	0.879154	0.871955	0.519304	0.359204		0.702167	0.763762	0.952203	0.867986
	0.910338	0.398283	0.550847	0.423478		0.711633	0.344339	0.953919	0.897994
	0.870926	0.828122	0.613617	0.565405		0.433637	0.797842	0.918425	0.86277
	0.906873	0.621494	0.529759	0.630347		0.50675	0.348284	0.935092	0.887053
	0.934599	0.879475	0.561051	0.381459		0.525728	0.699384	0.849079	0.929736
	0.90261	0.908548	0.580839	0.497808		0.750029	0.826191	0.862666	0.901174
	0.891144	0.501893	0.586542	0.642882		0.702673	0.508455	0.93772	0.935592
	0.861675	0.850329	0.569886	0.518033		0.687758	0.309405	0.931639	0.951891
	0.919037	0.539664	0.539686	0.481965		0.580345	0.756232	0.914128	0.945645
	0.850162	0.853139	0.502626	0.44857		0.396642	0.677879	0.946496	0.956564
	0.80757	0.744825	0.621076	0.413438		0.693472	0.748008	0.938834	0.951786
	0.905775	0.635935	0.521129	0.570317		0.745664	0.705828	0.900092	0.921457
	0.880347	0.488188	0.465483	0.54107		0.429307	0.708801	0.886755	0.729638
	0.8984	0.846958	0.604585	0.469268		0.666239	0.73235	0.87742	0.939061
	0.838583	0.820639	0.53698	0.357997		0.645208	0.776504	0.943169	0.924389
	0.897171	0.880833	0.477112	0.617022		0.650936	0.740937	0.865469	0.905138
	0.853739	0.777873	0.502001	0.476879		-0.217643	0.741167	0.81494	0.808407
	0.85494	0.518652	0.64649	0.302144		0.548107	0.659793	0.874374	0.968317
	0.811913	0.894007	0.472744	0.454257		0.445609	0.624718	0.907405	0.931065
	0.873493	0.781708	0.633209	0.725037		0.417507	0.745542	0.945001	0.961852
	0.890683	0.77858	0.541005	0.750671		0.37434	0.773102	0.942656	0.969517
	0.828504	0.664297	0.486829	0.565708		0.716268	0.634247	0.961262	0.97613
	0.826518	0.814746	0.527236	0.458147		0.608938	0.773756	0.952572	0.805895
	0.736621	0.372233	0.437636	0.443464		0.862181	0.658922	0.953109	0.981067
	0.786024	0.922948	0.526862	0.581693		0.579307	0.630456	0.939227	0.455813
	0.845917	0.802281	0.439908	0.588932		0.0335915	0.382915	0.915521	0.959048
	0.849645	0.785761	0.343212	0.323279		0.746383	0.803834	0.785792	0.85135
	0.805938	0.880059	0.542358	0.660624		0.736928	0.645995	0.964247	0.968326
	0.848662	0.821587	0.446685	0.501616		0.559397	0.695381	0.954733	0.466125
	0.888135	0.773418	0.576772	0.458787		0.641657	0.782699	0.959752	0.937755
	0.570746	0.606575	0.64199	0.378898		0.428349	0.797341	0.935274	0.923225
	0.878215	0.727505	0.548219	0.419142		0.728801	0.746275	0.931873	0.96086
	0.873063	0.655653	0.641202	0.623544		0.578329	0.745493	0.916807	0.942532
	0.605447	0.462041	0.507315	0.577253		0.693569	0.575326	0.915314	0.942008
	0.654094	0.84605	0.6724	0.592405		0.668818	0.808094	0.918707	0.857418
	0.811003	0.769892	0.459058	0.400989		0.797567	0.738973	0.947102	0.966874
	0.805327	0.527068	0.564395	0.56155		0.577869	0.711605	0.941667	0.938848
	0.912484	0.53743	0.433217	0.519194		0.712096	0.638958	0.928174	0.931856
	0.778869	0.828242	0.625954	0.568132		0.858861	0.824305	0.927474	0.945652
	0.880552	0.806668	0.487192	0.359685		0.840687	0.905492	0.9603	0.85856
	0.87799	0.754185	0.518708	0.531421		0.656791	0.686054	0.926202	0.933233
	-0.0118439	0.727743	0.604818	0.593382		0.600621	0.762261	0.895171	0.924205
	0.831841	0.810101	0.574633	0.408459		0.863043	0.578067	0.96749	0.9006
	0.786826	0.867544	0.531343	0.421369		0.67596	0.750987	0.897635	0.690561
	0.614995	0.711661	0.446356	0.443499		0.631407	0.820009	0.930281	0.954414
	0.666049	0.943542	0.808448	0.340439		0.745743	0.715065	0.91757	0.967807
	0.852117	0.807822	0.574748	0.554068		0.821442	0.779147	0.791115	0.924701
	0.741215	0.9258	0.601976	0.578027		0.786861	0.600121	0.891714	0.96828
	0.822056	0.593404	0.427831	0.354207		0.815638	0.633605	0.920806	0.960179
	0.73206	0.883601	0.577437	0.576601		0.662696	0.65086	0.911653	0.962105
	0.839547	0.83037	0.446378	0.625923		0.798809	0.685685	0.833555	0.975406
	0.680245	0.852844	0.55665	0.467565		0.598338	0.40545	0.778505	0.960449
	0.715522	0.909657	0.622557	0.406609		0.648998	0.583752	0.875597	0.912345
	0.831307	0.834427	0.503353	0.508893		0.215993	0.912791	0.860871	0.933737
	0.773643	0.879403	0.587278	0.426855		0.689615	0.614936	0.825542	0.873225
	0.749741	0.889166	0.628993	0.438398		0.445437	0.647189	0.802347	0.957018
	0.437621	0.890969	0.564553	0.508314		0.709481	0.631635	0.830724	0.959903
	0.681053	0.890179	0.593248	0.334864		0.437231	0.98138	0.926981	0.949311
	0.775575	0.834376	0.505974	0.534154		0.625562	0.674511	0.901	0.964855
	0.815745	0.626527	0.50627	0.575404		0.742879	0.774629	0.94	0.396615
	0.789834	0.794325	0.382911	0.508703		0.339947	0.7008	0.931396	0.951274
	0.798727	0.597724	0.579442	0.368475		0.540676	0.860845	0.923533	0.945457
	0.843966	0.742563	0.494731	0.633293		0.116515	0.849617	0.940034	0.605009
	0.789388	0.836448	0.512413	0.569588		0.62077	0.798985	0.93111	0.945685
	0.75523	0.644852	0.617714	0.476811		0.313031	0.775034	0.897904	0.961789
	0.775605	0.831185	0.558317	0.407425		0.110282	0.722972	0.91411	0.92961
	0.837626	0.886524	0.584643	0.571252		0.865828	0.834128	0.910717	0.899587
	0.779838	0.855549	0.605098	0.401026		0.746268	0.870632	0.942585	0.992928
	0.799204	0.808863	0.570202	0.454355		0.623349	0.722892	0.916263	0.947071
	0.682821	0.897981	0.615612	0.460954		0.435415	0.759271	0.918309	0.801168
	0.764046	0.90566	0.481829	0.353502		0.659073	0.794633	0.942393	0.772123
	0.747532	0.806273	0.544277	0.505796		0.592032	0.566628	0.841814	0.963896
	0.780603	0.874431	0.543521	0.440563		0.611242	0.910766	0.895884	0.96996
	0.819241	0.837044	0.458992	0.592777		0.603318	0.91062	0.884402	0.951846
	0.812481	0.295818	0.51745	0.313677		-0.0406902	0.778648	0.925879	0.966519
	0.806479	0.899813	0.479714	0.445595		0.860943	0.642408	0.856409	0.856505
	0.730129	0.918085	0.427614	0.388589		0.46689	0.604363	0.843851	0.913757
	0.779095	0.913196	0.477762	0.614724		0.554723	0.593255	0.860669	0.830461
	0.807604	0.841015	0.578656	0.394576		0.209626	0.818003	0.915667	0.906965
	0.716296	0.812202	0.512328	0.392934		0.823559	0.679125	0.974292	0.849557
	0.5923	0.574988	0.589357	0.409571		0.714425	0.658871	0.966416	0.920651
	0.921915	0.746972	0.554312	0.425074		0.435804	0.858641	0.937832	0.922339
	0.770871	0.817232	0.596961	0.417372		0.773398	0.841798	0.870808	0.927802
	0.897431	0.873688	0.617412	0.392215		0.746202	0.727915	0.901928	0.911166
	0.887488	0.922863	0.429023	0.443136		0.436134	0.569089	0.911029	0.97404
	0.877035	0.886478	0.672003	0.50514		0.744264	0.806667	0.931965	0.975561
	0.904208	0.688993	0.652652	0.491174		0.764262	0.811305	0.921973	0.977288
	0.0862834	0.87911	0.508813	0.395738		0.688243	0.768916	0.970557	0.954951
	0.841987	0.787558	0.589162	0.498027		0.788221	0.883805	0.902076	0.968349
	0.741414	0.790493	0.513608	0.567835		0.418899	0.695702	0.982261	0.98056
	0.847061	0.748277	0.522749	0.511293		0.483185	0.62496	0.960181	0.974209
	0.792779	0.703712	0.395424	0.518091		0.794652	0.851154	0.965686	0.97877
	0.814851	0.886813	0.608181	0.519608		0.73845	0.900944	0.968636	0.970299
	0.809162	0.872339	0.528644	0.548497		0.777116	0.622719	0.971812	0.928276
	0.789385	0.865223	0.517474	0.508233		0.700364	0.853301	0.980676	0.962591
	0.91276	0.807308	0.550299	0.440347		0.767869	0.675936	0.956866	0.852796
	0.522319	0.887616	0.631971	0.278966		0.386523	0.604643	0.927709	0.957779
	0.879938	0.903343	0.500589	0.377659		0.701072	0.96709	0.886895	0.763036
	0.780869	0.818296	0.536065	0.313193		0.464203	0.695732	0.950594	0.863008
	0.544859	0.871065	0.612095	0.478735		0.637308	0.858994	0.957283	0.576545
	0.641715	0.888417	0.580981	0.530672		0.579778	0.817371	0.938246	0.918718
	0.926461	0.850082	0.633904	0.381118		0.4034	0.873007	0.922371	0.933134
	0.907489	0.681264	0.491576	0.224703		0.788572	0.816412	0.966231	0.824157
	0.922107	0.810421	0.682912	0.541905		0.681968	0.72593	0.972386	0.914933
	0.870518	0.909405	0.449291	0.453965		0.530211	0.859906	0.980564	0.944997
	0.903267	0.707624	0.625362	0.538		0.640523	0.775998	0.935619	0.900321
	0.869527	0.780112	0.566915	0.40035		0.526038	0.685329	0.968532	0.940332
	0.818732	0.830773	0.561048	0.387981		0.64048	0.69933	0.955807	0.954459
	0.55343	0.899854	0.533763	0.797947		0.597438	0.853606	0.957256	0.947754
	0.882438	0.915239	0.620705	0.504487		0.709203	0.688049	0.967719	0.563969
	0.855892	0.866483	0.520166	0.422571		0.656666	0.817477	0.965021	0.888703
	0.600343	0.775447	0.564249	0.325643		0.707499	0.844066	0.982418	0.947331
	0.87346	0.589224	0.501087	0.595499		0.722154	0.649847	0.949529	0.946778
	0.873967	0.777873	0.572722	0.615684		0.754942	0.513868	0.966978	0.746266
	0.823289	0.752872	0.61196	0.616842		0.783735	0.681204	0.961479	0.832272
	0.900185	0.874008	0.565863	0.514832		0.68802	0.744761	0.96952	0.806646
	0.899603	0.802404	0.675195	0.392764		0.726285	0.553867	0.958805	0.867699
	0.883349	0.888469	0.557687	0.51239		0.731719	0.728474	0.971816	0.744763
	0.751143	0.862439	0.482	0.279806		0.764864	0.582132	0.956159	0.926627
	0.91499	0.69699	0.503726	0.476433		0.807088	0.342084	0.945364	0.911663
	0.869771	0.688859	0.543615	0.548481		0.640344	0.701532	0.968697	0.899611
	0.908966	0.708093	0.614635	0.416747		0.567767	0.816156	0.972307	0.850994
	0.934468	0.754229	0.55021	0.322114		0.729397	0.711217	0.950598	0.904129
	0.866034	0.903371	0.471963	0.498293		0.552642	0.759984	0.972809	0.825174
	0.908546	0.821258	0.60706	0.653083		0.675913	0.676302	0.920798	0.728277
	0.784758	0.917199	0.572225	0.464659		0.551848	0.754007	0.976487	0.843667
	0.363676	0.904838	0.548986	0.31948		0.820327	0.688695	0.9663	0.838606
	0.944734	0.892914	0.560941	0.489827		0.696663	0.740514	0.93206	0.905724
	0.859198	0.802118	0.562305	0.409679		0.728969	0.696181	0.958333	0.795678
	0.947268	0.931102	0.462444	0.532199		0.562597	0.612568	0.953988	0.887675
	0.636846	0.904666	0.518251	0.378774		0.626041	0.633437	0.973529	0.873565
	0.829904	0.679086	0.449859	0.42595		0.978644	0.749764	0.956339	0.853972
	0.902174	0.863744	0.533106	0.436738		0.746984	0.731139	0.911019	0.853455
	0.888213	0.875329	0.602023	0.343648		0.79316	0.836166	0.822636	0.847684
	0.886802	0.834673	0.602743	0.382866		0.717366	0.632895	0.913446	0.864365
	0.90771	0.878573	0.560176	0.364256		0.513547	0.790629	0.964589	0.878251
	0.568907	0.752607	0.615979	0.485596		0.956433	0.735809	0.956225	0.874733
	0.867667	0.534704	0.604218	0.413211		0.274159	0.568736	0.968209	0.623369
	0.865125	0.505983	0.4995	0.367909		0.663234	0.689313	0.97068	0.809295
	0.862275	0.896513	0.528292	0.434072		0.788012	0.736697	0.963794	0.84396
	0.831346	0.873278	0.531531	0.491446		0.699033	0.742217	0.969605	0.905241
	0.84484	0.841336	0.582645	0.355016		0.732149	0.621088	0.970579	0.976728
	0.756032	0.887071	0.616604	0.428005		0.630324	0.864428	0.954657	0.967729
	0.823847	0.857439	0.516271	0.399095		0.667555	0.448725	0.944215	0.911103
	0.876605	0.84649	0.52474	0.403229		0.695351	0.799914	0.961592	0.824948
	0.888449	0.87987	0.428623	0.436819		0.449255	0.723829	0.912007	0.973786
	0.837116	0.807387	0.478481	0.569114		0.456482	0.476165	0.944035	0.97087
	0.863359	0.899682	0.412674	0.565779		0.766053	0.759093	0.953943	0.959943
	0.822303	0.8203	0.566957	0.589843		0.825618	0.710976	0.958927	0.977443
	0.928922	0.849516	0.547797	0.587663		0.475734	0.835577	0.919293	0.967205
	0.776427	0.794939	0.547377	0.496284		0.657124	0.597169	0.946939	0.887115
	0.819647	0.628709	0.512564	0.427526		0.562327	0.685406	0.952613	0.976654
	0.924016	0.84511	0.592728	0.416997		0.352268	0.389562	0.949031	0.926528
	0.876539	0.582634	0.573772	0.412677		0.660685	0.819599	0.941688	0.959129
	0.907102	0.897768	0.583379	0.454726		0.663618	0.629766	0.916509	0.974701
	0.861026	0.69561	0.677563	0.470959		0.62422	0.560284	0.912019	0.826989
	0.884056	0.883038	0.448937	0.550756		0.727428	0.680714	0.962223	0.927743
	0.88875	0.907459	0.432805	0.470849		0.543406	0.471534	0.967278	0.969914
	0.925954	0.930205	0.507783	0.527761		0.767832	0.227421	0.969978	0.928745
	0.860774	0.888726	0.535551	0.562091		0.764658	0.692162	0.960793	0.940828
	0.881541	0.618506	0.529133	0.518553		0.708318	0.250003	0.948064	0.937735
	0.905748	0.793094	0.568962	0.404967		0.419458	0.631869	0.934911	0.955932
	0.913914	0.837609	0.532663	0.4919		0.524363	0.820094	0.933803	0.940476
	0.817463	0.917302	0.632633	0.523564		0.656707	0.660397	0.940952	0.967533
	0.810705	0.705519	0.414407	0.446558		0.613944	0.834492	0.905894	0.958519
	0.892399	0.90826	0.549632	0.32243		0.593559	0.586291	0.925646	0.978228
	0.846714	0.852064	0.614084	0.413118		0.358831	0.824526	0.948202	0.968575
	0.860323	0.881845	0.535539	0.402429		0.690841	0.696486	0.963925	0.926731
	0.867515	0.712238	0.52053	0.544993		0.628285	0.438508	0.95223	0.968409
	0.915365	0.868558	0.657633	0.530232		0.668817	0.536449	0.92951	0.725599
	0.857657	0.880453	0.571252	0.520271		0.563618	0.258895	0.91472	0.805799
	0.934323	0.877829	0.527623	0.538848		0.552007	0.758402	0.969687	0.737829
	0.887368	0.777366	0.516752	0.526511		0.615571	0.519261	0.897084	0.961144
	0.94498	0.820744	0.689855	0.541775		0.72654	0.695345	0.953948	0.873892
	0.839858	0.820681	0.637762	0.40313		0.607015	0.822638	0.921363	0.93384
	0.897063	0.498114	0.644055	0.495805		0.643636	0.657773	0.963281	0.954436
	0.899821	0.894343	0.593445	0.417845		0.563574	0.632834	0.960499	0.944433
	0.872083	0.847727	0.497426	0.41744		0.382591	0.729108	0.973585	0.940508
	0.783766	0.883852	0.625125	0.567687		0.594097	0.757852	0.948351	0.94526
	0.835441	0.882454	0.585974	0.598128		0.611968	0.801308	0.969332	0.907898
	0.805979	0.927322	0.575889	0.46413		0.13158	0.753718	0.971199	0.746919
	0.817857	0.893263	0.454146	0.413848		0.54327	0.502896	0.961262	0.580548
	0.851604	0.537302	0.596462	0.503065		0.447395	0.792697	0.899115	0.953712
	0.591359	0.833541	0.459708	0.53242		0.702554	0.614679	0.958209	0.93612
	0.755235	0.913335	0.520016	0.477808		0.776692	0.814916	0.947699	0.905218
	0.60731	0.830536	0.538458	0.563272		0.497021	0.824172	0.949492	0.762269
	0.914928	0.923181	0.535293	0.335379		0.502735	0.901417	0.926791	0.230752
	0.857694	0.832526	0.392996	0.505654		0.610346	0.538401	0.969281	0.446112
	0.826658	0.895591	0.614488	0.488501		0.627448	0.680764	0.972171	0.800141
	0.545656	0.866231	0.647091	0.449662		0.673409	0.889162	0.959655	0.307416
	0.835068	0.869114	0.622021	0.325153		0.476653	0.971757	0.939466	0.862018
	0.808883	0.523692	0.481039	0.147955		0.495836	0.865587	0.970634	0.454309
	0.844693	0.842926	0.551354	0.410057		0.732105	0.792117	0.960035	0.736587
	0.84741	0.897492	0.727667	0.527737		0.54338	0.904315	0.97522	0.928014
	0.854662	0.87984	0.482589	0.297098		0.456025	0.872648	0.984201	0.899251
	0.906022	0.798458	0.549891	0.469602		0.448816	0.828429	0.974683	0.949157
	0.788473	0.940187	0.691389	0.218962		0.532759	0.862616	0.92276	0.91047
	0.792186	0.550873	0.682831	0.551924		0.620528	0.595532	0.959581	0.651787
	0.871372	0.911227	0.594607	0.430384		0.577674	0.616624	0.980924	0.860722
	0.745908	0.856944	0.515152	0.470583		0.706875	0.616717	0.948199	0.904616
	0.790983	0.880059	0.58163	0.45554		0.603549	0.888231	0.925993	0.861976
	0.78068	0.906813	0.48043	0.43161		0.717347	0.740972	0.986111	0.802999
	0.889848	0.791182	0.671252	0.425852		0.585831	0.705608	0.970243	0.847
	0.697937	0.887612	0.709317	0.431102		0.879091	0.511901	0.983633	0.821861
	0.734585	0.774986	0.571591	0.376642		0.653255	0.518149	0.973647	0.884487
	0.781328	0.845187	0.567163	0.535327		0.812028	0.672909	0.963085	0.756968
	0.647293	0.78711	0.674295	0.396976		0.66363	0.641909	0.947682	0.835655
	0.939308	0.904684	0.696521	0.45425		0.486471	0.622096	0.971107	0.424309
	0.913374	0.830977	0.648167	0.512353		0.810395	0.609544	0.980798	0.628111
	0.937245	0.945481	0.620394	0.433281		0.582473	0.52516	0.982306	0.829989
	0.811279	0.676125	0.728416	0.555886		0.56981	0.761147	0.987089	0.681127
	0.925073	0.760045	0.582334	0.598179		0.445915	0.61633	0.971893	0.758936
	0.904616	0.819481	0.530367	0.354719		0.737854	0.863033	0.985334	0.497896
	0.34892	0.850248	0.595464	0.335995		0.834076	0.701817	0.975691	0.802887
	0.887168	0.476199	0.540719	0.449002		0.710966	0.855574	0.911269	0.869108
	0.695461	0.866612	0.434077	0.446577		0.572064	0.76683	0.978787	0.839582
	0.896741	0.60152	0.481713	0.297507		0.779246	0.844784	0.975819	0.891799
	0.726054	0.809434	0.570614	0.275599		0.427365	0.612653	0.986423	0.870485
	0.912331	0.71929	0.475647	0.389577		0.737206	0.862479	0.970999	0.93597
	0.831108	0.707729	0.482171	0.289908		0.679075	0.849624	0.985417	0.940375
	0.742177	0.45772	0.4912	0.291866		0.650515	0.856374	0.978604	0.947064
	0.895161	0.901746	0.480751	0.131517		0.975713	0.721311	0.989171	0.934374
	0.321106	0.719021	0.556823	0.137236		0.860948	0.606703	0.939677	0.932531
	0.843598	0.846965	0.516054	0.319198		0.654524	0.722229	0.944094	0.651336
	0.697824	0.813757	0.521599	0.444399		0.661895	0.665093	0.971346	0.928929
	0.215666	0.807185	0.443911	0.430991		0.559786	0.673822	0.950098	0.93903
	0.843457	0.776151	0.533949	0.413997		0.397656	0.976128	0.958933	0.784033
	0.796834	0.840099	0.497603	0.379981		0.614572	0.343478	0.941973	0.515592
	0.873547	0.913912	0.538803	0.535502		0.716858	0.493816	0.975826	0.833816
	0.834628	0.80834	0.509583	0.433683		0.538188	0.868635	0.938478	0.713431
	0.65831	0.663541	0.592651	0.387059		0.398578	0.811483	0.953832	0.895082
	0.79008	0.866575	0.548962	0.612733		0.58067	0.566549	0.988769	0.828801
	0.554557	0.844115	0.540718	0.0872991		0.594809	0.861372	0.971961	0.145053
	0.677167	0.63158	0.48901	0.479053		0.726634	0.827764	0.982768	0.899396
	0.565222	0.558165	0.62918	0.473388		0.593133	0.915333	0.962858	0.761387
	0.803402	0.836787	0.50266	0.342301		0.284861	0.816342	0.982331	0.610614
	0.803037	0.839537	0.489161	0.489552		0.490651	0.897612	0.973146	0.968515
	0.808667	0.856314	0.532212	0.481373		0.614936	0.900001	0.945182	0.967508
	0.501532	0.79453	0.54927	0.625124		0.435477	0.944838	0.952395	0.939069
	0.871881	0.945768	0.592924	0.424705		0.539075	0.903345	0.975847	0.850426
	0.845938	0.870274	0.524337	0.457678		0.491342	0.952083	0.927218	0.978722
	0.853363	0.832357	0.528942	0.340313		0.668153	0.940314	0.917992	0.972577
	0.592807	0.736258	0.527715	0.516378		0.673262	0.906613	0.878731	0.959741
	0.825903	0.818671	0.509928	0.447473		0.0602929	0.859918	0.928919	0.962628
	0.799721	0.910834	0.556163	0.406666		0.690405	0.694355	0.921801	0.936337
	0.797325	0.911484	0.48592	0.50206		0.54409	0.87641	0.953717	0.931606
	0.766551	0.911672	0.551974	0.533164		0.517804	0.784294	0.93495	0.965919
	0.588507	0.855667	0.550539	0.507554		0.653254	0.310889	0.855513	0.95397
	0.670168	0.815569	0.528213	0.738065		0.59515	0.62993	0.897951	0.915011
	0.705953	0.951319	0.559708	0.562193		0.746548	0.784782	0.933662	0.947541
	0.737858	0.791671	0.54075	0.614051		0.560824	0.651153	0.88932	0.955413
	0.739781	0.778038	0.555615	0.409781		0.654945	0.80428	0.928252	0.971358
	0.542858	0.769905	0.246048	0.597665		0.70115	0.693747	0.93414	0.951946
	0.929941	0.8548	0.617628	0.539978		0.610567	0.116616	0.934058	0.943559
	0.949846	0.836421	0.644558	0.478112		0.417399	0.5624	0.886323	0.888451
	0.688792	0.91084	0.534708	0.315282		0.710373	0.557089	0.890915	0.958595
	0.750213	0.758672	0.48527	0.285004		0.757475	0.775395	0.760472	0.934691
	0.854008	0.744369	0.52874	0.57492		0.35597	0.766394	0.854933	0.820039
	0.891718	0.799884	0.552384	0.538687		0.585386	0.793525	0.962237	0.921081
	0.799448	0.879682	0.48115	0.503811		0.553722	0.887182	0.970239	0.836758
	0.666048	0.788198	0.624405	0.499526		0.860025	0.891721	0.768844	0.708888
	0.752487	0.769276	0.503497	0.389227		0.858907	0.77257	0.917159	0.857768
	0.849619	0.843153	0.395703	0.384682		0.802393	0.70228	0.936647	0.772187
	0.87761	0.864823	0.552389	0.413595		0.832319	0.547448	0.971228	0.882407
	0.89585	0.870489	0.530703	0.426499		0.678848	0.663686	0.95047	0.975212
	0.876305	0.842741	0.474371	0.504232		0.732412	0.703166	0.958654	0.973163
	0.869579	0.589528	0.527438	0.348371		0.571146	0.786876	0.961327	0.954664
	0.914706	0.908112	0.57223	0.425276		0.757359	0.790947	0.957737	0.955529
	0.736006	0.601156	0.632992	0.394147		0.57777	0.940022	0.956124	0.948588
	0.921872	0.859369	0.512025	0.317635		0.449486	0.675364	0.953401	0.954987
	0.841019	0.392886	0.522342	0.33989		0.764846	0.865204	0.92174	0.875225
	0.666904	0.578343	0.63937	0.39513		0.674391	0.765746	0.879277	0.931057
	0.86352	0.744963	0.371971	0.490007		0.661458	0.67069	0.950977	0.922358
	0.873765	0.622804	0.664462	0.503046		0.547454	0.606125	0.9472	0.915544
	0.905199	0.784524	0.362764	0.52635		0.543466	0.664717	0.936554	0.853959
	0.626311	0.863241	0.678918	0.510959		0.609485	0.635191	0.916282	0.935583
	0.765168	0.798401	0.523282	0.514968		0.387563	0.32255	0.982382	0.824443
	0.912308	0.881147	0.653492	0.493121		0.743077	0.759608	0.979398	0.597519
	0.523762	0.906311	0.517553	0.314964		0.46958	0.664191	0.984125	0.865877
	0.746582	0.731685	0.48591	0.319926		0.629788	0.73945	0.974637	0.905218
	0.921025	0.802968	0.512994	0.61194		0.811913	0.717646	0.976658	0.827232
	0.827323	0.447726	0.613742	0.353703		0.600522	0.777382	0.976581	0.887699
	0.91587	0.921613	0.703797	0.471583		0.670103	0.825048	0.965781	0.859759
	0.745021	0.823122	0.572211	0.413881		0.462967	0.816302	0.969169	0.960828
	0.878164	0.85085	0.465627	0.516722		0.505478	0.756342	0.937396	0.906221
	0.91607	0.850447	0.544316	0.321745		0.46334	0.735883	0.968862	0.886029
	0.914038	0.763359	0.525215	0.282844		0.613046	0.585596	0.980881	0.955642
	0.390421	0.576806	0.531653	0.448043		0.668632	0.616778	0.958031	0.858047
	0.928377	0.745412	0.617866	0.345446		0.577893	0.656207	0.978863	0.897415
	0.904604	0.869798	0.600979	0.399273		0.654244	0.790632	0.851491	0.759047
	0.755036	0.842376	0.634817	0.393364		0.656965	0.600457	0.974524	0.8953
	0.855647	0.558745	0.603953	0.547254		0.611659	0.777505	0.959231	0.87582
	0.904918	0.880851	0.644595	0.402314		0.526448	0.759918	0.971168	0.884041
	0.919429	0.857827	0.510994	0.540434		0.67025	0.649695	0.973687	0.839759
	0.878296	0.881301	0.579214	0.542906		0.555064	0.506606	0.941332	0.439728
	0.868793	0.857373	0.593105	0.32529		0.731175	0.330773	0.974922	0.855095
	0.83884	0.821502	0.596666	0.464945		0.661807	0.629192	0.971485	0.953951
	0.719929	0.373406	0.646065	0.490952		0.676638	0.719839	0.957748	0.86721
	0.809945	0.843947	0.587902	0.532565		0.673632	0.66471	0.981929	0.961055
	0.809801	0.609339	0.397591	0.488241		0.68261	0.826138	0.978455	0.866792
	0.868013	0.831546	0.597928	0.577277		0.720787	0.754606	0.962035	0.89965
	0.706904	0.824392	0.582352	0.540763		0.51248	0.821433	0.976162	0.875225
	0.874339	0.856071	0.615155	0.456016		0.790439	0.827506	0.97624	0.840817
	0.90265	0.850644	0.531416	0.512647		0.591355	0.719944	0.980844	0.900254
	0.770618	0.896768	0.563662	0.448757		0.679017	0.939056	0.958431	0.939268
	0.905912	0.776941	0.596061	0.260954		0.114535	0.750532	0.983635	0.956148
	0.825714	0.905142	0.54875	0.431274		0.620897	0.522945	0.969678	0.972027
	0.774654	0.925894	0.456366	0.295565		0.842017	0.872693	0.966891	0.926724
	0.871483	0.895326	0.607855	0.696138		0.372277	0.698596	0.981768	0.968753
	0.65949	0.828694	0.568828	0.619412		0.683424	0.706161	0.971457	0.970943
	0.912971	0.85687	0.397042	0.639749		0.718504	0.644911	0.979366	0.844847
	0.68327	0.873484	0.53139	0.499731		0.558328	0.543419	0.972614	0.969681
	0.894461	0.836138	0.51781	0.451732		0.742943	0.911199	0.965769	0.878691
	0.881024	0.869873	0.46801	0.696259		0.812902	0.551381	0.972141	0.915784
	0.935918	0.878603	0.577154	0.595524		0.60001	0.766743	0.963847	0.830994
	0.875426	0.744707	0.601161	0.468304		0.797979	0.739754	0.955028	0.775797
	0.88406	0.775294	0.655781	0.602003		0.43512	0.6454	0.935082	0.942278
	0.825742	0.829028	0.52938	0.447202		0.729581	0.760485	0.965018	0.852087
	0.90317	0.940347	0.661534	0.575295		0.206439	0.900632	0.97303	0.879752
	0.941905	0.899409	0.662036	0.589861		0.711984	0.564506	0.958602	0.953838
	0.819346	0.885801	0.522629	0.362813		0.514666	0.736134	0.971477	0.947033
	0.883659	0.798059	0.48769	0.699031		0.763665	0.915451	0.960889	0.919881
	0.845444	0.930371	0.564506	0.41486		0.184429	0.661358	0.967264	0.907459
	0.883138	0.915649	0.557062	0.366477		0.700688	0.70881	0.958064	0.96995
	0.660231	0.58635	0.508656	0.555606		0.597993	0.657653	0.973904	0.863724
	0.878357	0.886648	0.602904	0.500663		0.816984	0.7709	0.97301	0.851912
	0.640519	0.550395	0.599939	0.292917		0.468299	0.950014	0.972277	0.729771
	0.88961	0.723748	0.662643	0.1185		0.677091	0.778948	0.960567	0.885661
	0.883582	0.796734	0.520828	0.468243		0.668178	0.932371	0.973551	0.928622
	0.900709	0.706851	0.618458	0.340072		0.533938	0.885072	0.97262	0.931572
	0.819212	0.653271	0.578027	0.420333		0.511667	0.934859	0.972328	0.885786
	0.740364	0.845136	0.505088	0.361971		0.558589	0.833373	0.930937	0.917001
	0.825213	0.718241	0.498087	0.40887		0.59985	0.73861	0.97859	0.942076
	0.673519	0.706083	0.519098	0.534366		0.523944	0.599518	0.966524	0.946065
	0.801429	0.881273	0.626787	0.60866		0.552208	0.849736	0.970999	0.923739
	0.925987	0.854319	0.574457	0.551438		0.560009	0.842632	0.916975	0.78764
	0.838629	0.876163	0.613116	0.679089		0.669511	0.832507	0.934658	0.647645
	0.822569	0.858301	0.407647	0.313664		0.940078	0.775807	0.953889	0.935903
	0.499538	0.92165	0.549058	0.432042		0.637916	0.843326	0.963878	0.952429
	0.869632	0.826928	0.536149	0.452749		0.435386	0.788575	0.967837	0.868964
	0.903567	0.73978	0.511076	0.527951		0.435352	0.784523	0.937035	0.9351
	0.907205	0.655657	0.548079	0.428443		0.561802	0.655329	0.948156	0.956003
	0.903297	0.545711	0.444882	0.495289		0.88164	0.634888	0.892632	0.911789
	0.841314	0.870317	0.507595	0.304164		0.594924	0.824489	0.950214	0.915683
	0.90772	0.819926	0.518896	0.108713		0.869006	0.859983	0.959763	0.919017
	0.875288	0.90516	0.503376	0.368998		0.652847	0.861586	0.973524	0.909758
	0.870215	0.839352	0.382064	0.514759		0.666951	0.876672	0.934923	0.860105
	0.713414	0.827956	0.537581	0.56727		0.521802	0.652915	0.94958	0.93503
	0.678681	0.703846	0.495667	0.510581		0.66982	0.755678	0.955983	0.850482
	0.874854	0.900181	0.561611	0.583829		0.711293	0.821916	0.959658	0.914049
	0.666732	0.94019	0.517207	0.393999		0.642682	0.694213	0.955442	0.892195
	0.864509	0.872297	0.583121	0.568989		0.736619	0.760442	0.871768	0.949883
	0.775426	0.875234	0.665488	0.685911		0.614096	0.555211	0.932495	0.965378
	0.835143	0.773553	0.541006	0.384254		0.695906	0.738603	0.957519	0.706632
	0.952506	0.709035	0.576337	0.50412		0.695774	0.774504	0.960518	0.789078
	0.895176	0.801479	0.646266	0.554395		0.62935	0.655346	0.977004	0.944704
	0.705803	0.920049	0.585613	0.537041		0.633906	0.62365	0.949801	0.908331
	0.863461	0.834317	0.495751	0.699124		0.697253	0.694211	0.939439	0.899499
	0.803576	0.796747	0.547722	0.456382		0.758713	0.448596	0.964467	0.82797
	0.727547	0.879572	0.477026	0.368847		0.776819	0.653015	0.944863	0.949841
	0.668258	0.768935	0.362356	0.367058		0.957169	0.701932	0.954108	0.955969
	0.800901	0.853211	0.578714	0.49079		0.663935	0.684211	0.919078	0.969597
	0.662498	0.908184	0.571376	0.479531		0.600983	0.728074	0.94308	0.956957
	0.816557	0.713149	0.503139	0.517878		0.679087	0.751003	0.85801	0.949907
	0.86027	0.774696	0.467103	0.465865		0.657021	0.767117	0.942296	0.964493
	0.882489	0.830405	0.542285	0.559599		0.673675	0.949437	0.983916	0.941389
	0.889137	0.788159	0.521966	0.708417		0.62913	0.715116	0.967025	0.954645
	0.598811	0.908039	0.629156	0.703697		0.693654	0.798231	0.984312	0.931383
	0.692753	0.890741	0.45537	0.433581		0.705327	0.804671	0.978967	0.925383
	0.639352	0.603	0.285305	0.517701		0.727419	0.72662	0.982895	0.908206
	0.848419	0.75445	0.505702	0.286183		0.448364	0.714418	0.989884	0.959794
	0.445716	0.783749	0.534444	0.561401		0.437926	0.777242	0.976925	0.962807
	0.885553	0.579165	0.48699	0.598885		0.462493	0.895894	0.98471	0.919925
	0.873525	0.926883	0.6298	0.456483		0.774895	0.658008	0.985355	0.960329
	0.866803	0.672425	0.595956	0.633557		0.706689	0.557874	0.968878	0.94571
	0.822827	0.865027	0.522898	0.62209		0.48073	0.707794	0.985158	0.934166
	0.832929	0.774817	0.614508	0.40041		0.486168	0.743732	0.974768	0.952895
	0.929847	0.736239	0.498275	0.529124		0.260253	0.794324	0.976147	0.948595
	0.738424	0.786408	0.695324	0.585153		0.700119	0.649336	0.957551	0.957555
	0.911703	0.854133	0.613946	0.579614		0.658516	0.727751	0.961571	0.969937
	0.935799	0.738765	0.563244	0.424088		0.538277	0.440813	0.948935	0.961347
	0.900845	0.857114	0.45861	0.465521		0.646641	0.807578	0.937502	0.976967
	0.852512	0.848049	0.463194	0.479292		0.651048	0.522008	0.980867	0.964154
	0.888109	0.879948	0.574655	0.55452		0.763504	0.780114	0.946759	0.968869
	0.87716	0.860785	0.362003	0.552379		0.774193	0.861136	0.80162	0.894411
	0.862084	0.853208	0.596694	0.572908		0.6658	0.859218	0.954199	0.969548
	0.885063	0.922275	0.512869	0.590618		0.597514	0.723413	0.956856	0.94479
	0.872942	0.846001	0.516354	0.510135		0.667776	0.858044	0.927727	0.973384
	0.88705	0.880832	0.815435	0.513539		0.209461	0.750422	0.97166	0.962639
	0.801193	0.29044	0.467186	0.547314		0.616097	0.802991	0.615251	0.920931
	0.908447	0.609907	0.425124	0.558796		0.665288	0.778811	0.948282	0.912816
	0.883983	0.576347	0.571307	0.304508		0.62742	0.813993	0.973447	0.854464
	0.745128	0.768019	0.775079	0.670562		0.705849	0.795711	0.959666	0.90882
	0.766017	0.932848	0.566362	0.396397		0.711448	0.837084	0.909877	0.903384
	0.921078	0.81429	0.628017	0.359257		0.604173	0.971372	0.960012	0.946726
	0.876701	0.662182	0.541755	0.560253		0.640399	0.864323	0.959756	0.966483
	0.800152	0.580321	0.519932	0.727186		0.929773	0.765282	0.926507	0.885541
	0.82797	0.815735	0.621779	0.547291		0.626553	0.794741	0.932931	0.422432
	0.914775	0.792495	0.586824	0.585875		0.753252	0.689378	0.905144	0.656525
	0.927437	0.560983	0.529846	0.576772		0.727151	0.761866	0.944751	0.970197
	0.880899	0.449637	0.578252	0.412424		0.640821	0.829541	0.958182	0.752945
	0.882855	0.914145	0.710751	0.495365		0.671765	0.75082	0.973497	0.937175
	0.872677	0.425812	0.332668	0.531059		0.563941	0.75885	0.904697	0.952042
	0.922402	0.850679	0.430419	0.438712		0.695659	0.731275	0.902444	0.89641
	0.842984	0.617591	0.546191	0.466202		0.563518	0.826422	0.980344	0.916521
	0.823505	0.87301	0.628242	0.553379		0.782038	0.692803	0.959767	0.858977
	0.835464	0.761049	0.643994	0.468445		0.703698	0.710514	0.95765	0.958691
	0.855009	0.839472	0.563778	0.504703		0.686991	0.563743	0.964521	0.965018
	0.525065	0.863458	0.642891	0.531218		0.623498	0.610564	0.897339	0.912054
	0.759748	0.691114	0.550003	0.518399		0.806967	0.73515	0.933995	0.941852
	0.831295	0.909354	0.359588	0.582724		0.788721	0.768237	0.931011	0.919604
	0.891015	0.944822	0.643049	0.769054		0.739224	0.900703	0.972434	0.942133
	0.883412	0.781373	0.539396	0.540492		0.759579	0.85557	0.936577	0.95962
	0.760903	0.871325	0.604374	0.564254		0.760299	0.952555	0.942425	0.888798
	0.641858	0.798661	0.659081	0.634483		0.756166	0.881517	0.968271	0.923501
	0.489483	0.848228	0.547792	0.471476		0.727043	0.90493	0.948733	0.91382
	0.82631	0.863192	0.570626	0.646494		0.713936	0.870809	0.966411	0.841455
	0.7269	0.861453	0.620025	0.528683		0.665407	0.882748	0.95816	0.83587
	0.840088	0.835841	0.449753	0.665005		0.797672	0.867892	0.939803	0.939424
	0.780321	0.601769	0.535946	0.534438		0.659312	0.764175	0.943979	0.882074
	0.652484	0.8316	0.521318	0.578857		0.548073	0.795031	0.938502	0.896757
	0.829897	0.924231	0.55446	0.579768		0.324534	0.846548	0.953467	0.97866
	0.645214	0.503632	0.538325	0.543258		0.672535	0.849909	0.964443	0.954805
	0.846984	0.837799	0.639901	0.446097		0.832034	0.53168	0.947089	0.949741
	0.780956	0.843557	0.474211	0.473158		0.553389	0.783844	0.94058	0.934545
	0.66263	0.58977	0.454584	0.472901		0.541325	0.683109	0.96364	0.967259
	0.809233	0.87954	0.472639	0.713943		0.625641	0.749507	0.896214	0.961581
	0.698048	0.908858	0.592373	0.519261		0.687191	0.800801	0.895214	0.861108
	0.819447	0.896533	0.479736	0.568118		0.725299	0.807633	0.93114	0.947036
	0.665444	0.804161	0.574282	0.116577		0.42262	0.808278	0.917124	0.942566
	0.856445	0.616546	0.406478	0.684011		0.810186	0.851945	0.66443	0.946315
	0.638735	0.716927	0.544886	0.378362		0.773422	0.686552	0.843758	0.961756
	0.3799	0.809181	0.545662	0.308548		0.792135	0.707377	0.773914	0.953311
	0.136076	0.900161	0.420287	0.331052		0.806029	0.788312	0.849612	0.868133
	0.830481	0.849075	0.598028	0.572913		0.681421	0.682722	0.872792	0.960697
	0.739523	0.837401	0.581845	0.366189		0.697774	0.890282	0.953416	0.898909
	0.873616	0.857655	0.62985	0.341434		0.572762	0.609873	0.96605	0.909632
	0.835751	0.764942	0.663248	0.438785		0.67303	0.86401	0.94029	0.95284
	0.867684	0.898988	0.519524	0.527262		0.635335	0.911525	0.94434	0.939228
	0.42657	0.883369	0.618381	0.408474		0.69141	0.653278	0.887451	0.974941
	0.819836	0.878306	0.525771	0.479084		0.543553	0.767304	0.944735	0.925062
	0.60689	0.870763	0.551903	0.632498		0.590639	0.876872	0.883527	0.950491
	0.809347	0.887063	0.67643	0.523211		0.692591	0.765182	0.955422	0.953137
	0.818508	0.748205	0.683055	0.173877		0.39614	0.830677	0.897368	0.845004
	0.53922	0.707193	0.552384	0.293268		0.469402	0.890622	0.849194	0.938601
	0.755624	0.813686	0.61112	0.588208		0.736615	0.90393	0.922294	0.907518
	0.791722	0.616405	0.568966	0.549706		0.66178	0.776498	0.859463	0.957519
	0.381637	0.803801	0.595638	0.361797		0.610182	0.7218	0.751303	0.961596
	0.896305	0.765525	0.57092	0.214964		0.748684	0.833593	0.853293	0.903264
	0.914302	0.850592	0.417991	0.317406		0.724624	0.863492	0.866831	0.857665
	0.890987	0.792584	0.457257	0.402042		0.59113	0.772759	0.929994	0.805339
	0.902192	0.478809	0.581766	0.503206		0.557139	0.778623	0.942559	0.876096
	0.798372	0.874209	0.601732	0.251311		0.553561	0.64073	0.877643	0.929239
	0.659769	0.5318	0.526633	0.495031		0.659576	0.736179	0.876272	0.963983
	0.889244	0.939593	0.500091	0.28155		0.371397	0.713582	0.918656	0.926746
	0.886517	0.694346	0.455843	0.39496		0.62562	0.847135	0.91635	0.913699
	0.839955	0.892509	0.553751	0.435872		0.564278	0.637773	0.885261	0.915355
	0.907659	0.755773	0.444292	0.397789		0.696182	0.653298	0.873422	0.979108
	0.896793	0.780608	0.508929	0.395601		0.588669	0.686434	0.915448	0.938468
	0.869657	0.918397	0.520286	0.373179		0.533654	0.568502	0.824393	0.959394
	0.900792	0.856226	0.573761	0.483645		0.697585	0.455579	0.80547	0.965712
	0.884081	0.551932	0.641708	0.560876		0.646902	0.717832	0.868651	0.937622
	0.925482	0.771587	0.407074	0.286814		0.696595	0.769441	0.797868	0.975746
	0.899535	0.787203	0.496078	0.446508		0.649917	0.677273	0.953368	0.939641
	0.903992	0.896428	0.548988	0.387458		0.657201	0.816888	0.866324	0.904953
	0.875613	0.605289	0.622831	0.637195		0.828743	0.652379	0.87724	0.961415
	0.906007	0.687458	0.578356	0.55442		0.625094	0.353118	0.806101	0.967748
	0.915347	0.747159	0.398206	0.39634		0.756426	0.726052	0.706415	0.822597
	0.920245	0.831437	0.632375	-0.112842		0.749752	0.768966	0.901685	0.960133
	0.931161	0.950385	0.555935	0.158085		0.397817	0.655367	0.88798	0.915393
	0.872976	0.798103	0.466682	0.535154		0.645168	0.746344	0.829896	0.970802
	0.921611	0.847771	0.702753	0.44003		0.691578	0.79109	0.923068	0.95454
	0.910697	0.761425	0.461912	0.498646		0.593295	0.627007	0.903834	0.973358
	0.901244	0.881451	0.553368	0.569353		0.839246	0.839026	0.8551	0.872278
	0.882633	0.889702	0.630837	0.339992		0.642506	0.78833	0.92438	0.79121
	0.63312	0.816738	0.544208	0.424089		0.52399	0.333172	0.914975	0.890186
	0.845047	0.868867	0.461742	0.364887		0.657102	0.514561	0.864195	0.935986
	0.793359	0.814587	0.541448	0.571406		0.41429	0.693072	0.853461	0.929351
	0.939511	0.864912	0.511612	0.549175		0.928182	0.700478	0.845506	0.882048
	0.945912	0.654651	0.510764	0.435326		0.811947	0.89933	0.845633	0.956643
	0.878283	0.732224	0.591825	0.448056		0.697248	0.768824	0.839262	0.986051
	0.872231	0.862814	0.520005	0.52328		0.738035	0.789	0.919553	0.966113
	0.897538	0.865059	0.542966	0.528282		0.752918	0.781124	0.915818	0.973872
	0.868144	0.794417	0.536355	0.449008		0.695046	0.811385	0.970548	0.896663
	0.630175	0.766483	0.536603	0.364204		0.534813	0.93442	0.959196	0.956293
	0.833803	0.829644	0.450261	0.205722		0.572384	0.833314	0.942278	0.825434
	0.816692	0.632291	0.521697	0.247354		0.641344	0.823502	0.980368	0.820711
	0.94258	0.57388	0.348159	0.576802		0.875444	0.495083	0.960105	0.850437
	0.534098	0.655045	0.651872	0.417099		0.242248	0.6692	0.963003	0.882274
	0.918598	0.554879	0.453579	0.551158		0.429153	0.839985	0.963611	0.87394
	0.864197	0.471587	0.522435	0.417851		0.438473	0.6247	0.842483	0.801488
	0.717194	0.798459	0.531334	-0.207415		0.302228	0.849221	0.9416	0.775924
	0.807367	0.34643	0.613045	0.582239		0.570159	0.854141	0.954672	0.813876
	0.733328	0.653356	0.482355	0.417437		0.413131	0.683576	0.93038	0.833396
	0.860238	0.750909	0.590116	0.363669		0.581989	0.476818	0.960524	0.698663
	0.6945	0.814877	0.622603	0.295818		0.727602	0.941549	0.909038	0.810297
	0.818723	0.796695	0.533569	0.346481		0.484577	0.824799	0.8272	0.846892
	0.829924	0.763799	0.454296	0.435129		0.767477	0.827711	0.964183	0.729262
	0.638243	0.692601	0.643887	0.571015		0.491801	0.858207	0.969747	0.577409
	0.850495	0.383506	0.683692	-0.0635997		0.47412	0.854712	0.954284	0.787198
	0.842638	0.87415	0.553499	0.523185		0.534663	0.908914	0.957114	0.705442
	0.916568	0.937705	0.643362	0.53859		0.359241	0.771298	0.810472	0.830309
	0.8725	0.905564	0.688189	0.520133		0.51648	0.420734	0.965117	0.77842
	0.83702	0.565961	0.581698	0.317793		0.632147	0.522714	0.950903	0.827561
	0.909931	0.57701	0.615152	0.343584		0.469135	0.941632	0.962438	0.737687
	0.872907	0.666164	0.59551	0.686412		0.553029	0.854558	0.962277	0.76119
	0.928405	0.71374	0.658618	0.806726		0.637204	0.67111	0.953261	0.876602
	0.792309	0.773341	0.561586	0.153368		0.43742	0.906509	0.944732	0.883228
	0.861515	0.805636	0.563259	0.0921905		0.155096	0.858664	0.931991	0.857524
	0.366351	0.784063	0.683951	0.495173		0.646153	0.883521	0.920672	0.708133
	0.904581	0.7743	0.741677	0.644333		0.552192	0.833147	0.941017	0.876867
	0.919414	0.892932	0.63561	0.694644		0.732394	0.872751	0.944738	0.893788
	0.841818	0.906691	0.515991	0.36266		0.929923	0.529535	0.961684	0.897809
	0.891289	0.517697	0.716034	0.570118		0.85141	0.723018	0.931419	0.938933
	0.882443	0.81747	0.664254	0.410833		0.885557	0.590016	0.937814	0.896754
	0.875495	0.810822	0.641159	0.353007		0.622301	0.814527	0.928643	0.69983
	0.835877	0.748096	0.611727	0.319518		0.31423	0.94406	0.950723	0.885758
	0.644571	0.549658	0.552458	0.225076		0.472619	0.78097	0.955807	0.850696
	0.878976	0.884566	0.697695	0.344721		0.755789	0.826829	0.937867	0.891808
	0.936837	0.832435	0.641409	0.685073		0.676536	0.776478	0.927902	0.856023
	0.571033	0.841996	0.639765	0.114846		0.507221	0.865351	0.927511	0.852406
	0.359801	0.88211	0.492694	0.266617		0.254601	0.940071	0.935674	0.725894
	0.922055	0.869891	0.543431	0.585348		0.634679	0.64454	0.934324	0.789525
	0.894085	0.792738	0.540329	0.361513		0.650229	0.681233	0.96832	0.943661
	0.935763	0.717672	0.565075	0.589657		0.622612	0.810886	0.917303	0.877395
	0.895374	0.858035	0.61325	0.679917		0.752879	0.80128	0.826002	0.901098
	0.915427	0.857153	0.615474	0.462821		0.597299	0.518694	0.956807	0.815521
	0.65467	0.91171	0.565611	0.596309		0.397098	0.786162	0.923434	0.943608
	0.87093	0.911021	0.697457	0.610746		0.667844	0.703065	0.90275	0.675162
	0.912229	0.884978	0.611476	0.584306		0.675842	0.692052	0.796789	0.755209
	0.948274	0.949652	0.595306	0.460823		0.751767	0.626671	0.931321	0.883716
	0.871378	0.844076	0.562107	0.413757		0.733296	0.758861	0.945769	0.881772
	0.942054	0.874655	0.634657	0.458914		0.60369	0.723442	0.953113	0.920633
	0.841036	0.734865	0.675524	0.601151		0.634279	0.541164	0.911479	0.880874
	0.898036	0.800725	0.636993	0.625723		0.79722	0.636446	0.914979	0.816942
	0.871148	0.876237	0.65303	0.518005		0.85225	0.822181	0.900992	0.881583
	0.900141	0.874128	0.621467	0.447618		0.775012	0.599615	0.9377	0.887938
	0.864427	0.811838	0.603773	0.441193		0.714132	0.574692	0.940498	0.723708
	0.908093	0.81908	0.518645	0.314835		0.71402	0.841853	0.919974	0.890511
	0.890315	0.478666	0.709137	0.593143		0.610515	0.769509	0.886039	0.858054
	0.895776	0.795994	0.694153	0.411594		0.687781	0.726333	0.783858	0.816669
	0.781727	0.777059	0.70655	0.746755		0.68335	0.654331	0.911396	0.772356
	0.910842	0.894177	0.69639	0.578009		0.60195	0.943312	0.926878	0.82898
	0.862699	0.82859	0.666473	0.549213		0.711985	0.426937	0.822866	0.825919
	0.901548	0.829597	0.58351	0.424628		0.624805	0.730847	0.838286	0.877615
	0.89431	0.704364	0.587126	0.446768		0.477334	0.670836	0.853834	0.890491
	0.623511	0.921765	0.566742	0.0906507		0.710446	0.643646	0.739221	0.819785
	0.880628	0.88873	0.624929	0.576631		0.567001	0.918053	0.904055	0.846353
	0.833283	0.704258	0.618582	0.34123		0.680005	0.712569	0.838944	0.43579
	0.716141	0.787549	0.571515	0.634368		0.466958	0.77478	0.769924	0.918515
	0.911011	0.90518	0.585549	0.678361		0.605705	0.609389	0.823653	0.96114
	0.899107	0.847462	0.574739	0.544765		0.67878	0.783922	0.803991	0.929777
	0.875458	0.824796	0.609002	0.591781		0.766414	0.709056	0.817926	0.879374
	0.920869	0.670888	0.561601	0.406389		0.690523	0.736109	0.968229	0.912242
	0.543681	0.777147	0.460645	0.599685		0.847766	0.800581	0.947235	0.810135
	0.913501	0.682062	0.503711	0.49964		0.627692	0.599164	0.927886	0.921147
	0.915457	0.490588	0.64406	0.359175		0.659233	0.720635	0.925645	0.882593
	0.912206	0.845774	0.523181	0.51913		0.72107	0.900157	0.971295	0.951811
	0.837229	0.836993	0.572962	0.697362		0.657623	0.845318	0.915008	0.86145
	0.50373	0.847588	0.546952	0.602124		0.71342	0.776451	0.964177	0.815891
	0.911293	0.738777	0.668346	0.534572		0.79615	0.844989	0.964435	0.897174
	0.574477	0.553216	0.508787	0.391844		0.653453	0.884032	0.965772	0.922832
	0.780061	0.742637	0.576886	0.415818		0.53576	0.869351	0.971231	0.856884
	0.419151	0.701126	0.611456	0.509632		0.0685483	0.77359	0.964216	0.854363
	0.908109	0.844148	0.635264	0.491019		0.791182	0.70737	0.97021	0.836268
	0.857001	0.55525	0.478459	0.211874		0.657158	0.539865	0.962747	0.897192
	0.714782	0.824371	0.773089	0.272153		0.65857	0.691476	0.946763	0.676676
	0.868277	0.865135	0.592229	0.377563		0.537037	0.847985	0.94854	0.886115
	0.88009	0.702288	0.510207	0.437289		0.67042	0.80672	0.952684	0.887648
	0.841542	0.660229	0.538932	0.551404		0.376442	0.858601	0.963028	0.901284
	0.855257	0.840694	0.521524	0.480292		0.583575	0.941701	0.942094	0.866551
	0.89264	0.657812	0.616112	0.222984		0.64408	0.817704	0.919838	0.887483
	0.948663	0.837423	0.387369	0.35044		0.675664	0.836014	0.962872	0.820895
	0.807102	0.824517	0.530025	0.317471		0.589312	0.953798	0.960901	0.925166
	0.591862	0.770995	0.530113	0.529568		0.72503	0.744864	0.926669	0.870668
	0.942899	0.916215	0.458896	0.333623		0.539343	0.800316	0.934965	0.760953
	0.846845	0.863167	0.593733	0.398318		0.649739	0.790126	0.97866	0.805148
	0.87044	0.847543	0.589572	0.474946		0.586506	0.730965	0.839842	0.794907
	0.778032	0.904536	0.355498	0.325742		0.753176	0.974099	0.916086	0.819827
	0.944621	0.856706	0.573712	0.442105		0.725676	0.791705	0.933636	0.732965
	0.852375	0.892804	0.521586	0.618806		0.821497	0.759052	0.898988	0.875601
	0.894548	0.7692	0.536	0.50723		0.696185	0.566781	0.934496	0.857297
	0.565677	0.890012	0.483583	0.411272		0.73236	0.764183	0.959441	0.639849
	0.916438	0.559022	0.302005	0.401514		0.794652	0.863048	0.934543	0.877869
	0.905988	0.457759	0.663981	0.353309		0.734729	0.6809	0.957831	0.849783
	0.909795	0.477563	0.577605	0.622414		0.840623	0.853396	0.94744	0.945068
	0.776554	0.83494	0.658337	0.288995		0.922032	0.767627	0.923806	0.926127
	0.904306	0.885575	0.60123	0.586317		0.802543	0.736961	0.897841	0.851051
	0.873446	0.740884	0.629497	0.150624		0.881774	0.891317	0.933852	0.93507
	0.380196	0.93647	0.519328	0.623455		0.307227	0.911521	0.874743	0.923034
	0.801636	0.766781	0.68252	0.266167		0.59029	0.742635	0.971535	0.715295
	0.11131	0.855819	0.473197	0.458875		0.618834	0.662619	0.978372	0.873261
	0.170337	0.855516	0.470012	0.496382		0.558415	0.828156	0.974085	0.789419
	0.885537	0.892056	0.673129	0.424134		0.856645	0.776976	0.982546	0.871675
	0.893772	0.711246	0.562225	0.470808		0.741904	0.788582	0.988464	0.871518
	0.777889	0.881979	0.352544	0.346175		0.095425	0.749293	0.950363	0.853191
	0.886073	0.852993	0.575017	0.209181		0.730553	0.675729	0.958438	0.932034
	0.924463	0.893757	0.40731	0.667951		0.853676	0.748736	0.96546	0.873901
	0.816931	0.820569	0.555038	0.351532		0.635131	0.767401	0.948336	0.930462
	0.818213	0.76055	0.660157	0.605873		0.688727	0.835583	0.939946	0.753955
	0.798197	0.849499	0.5188	0.293561		0.343081	0.799322	0.932153	0.817674
	0.894933	0.894365	0.360608	0.432233		0.801473	0.908813	0.758658	0.772214
	0.903914	0.850657	0.665832	0.644488		0.760319	0.836716	0.926276	0.867581
	0.825432	0.750145	0.562586	0.615813		0.70694	0.887866	0.929534	0.634757
	0.89259	0.747245	0.567765	0.487844		0.914594	0.827189	0.951714	0.621239
	0.9306	0.813873	0.680805	0.452837		0.694799	0.480196	0.971655	0.849606
	0.826946	0.885209	0.662322	0.435586		0.670066	0.797652	0.970631	0.835138
	0.878819	0.681115	0.584756	0.521776		0.490713	0.886454	0.963687	0.964704
	0.806417	0.64205	0.717533	0.618054		0.919868	0.962997	0.970002	0.906683
	0.88516	0.394521	0.616406	0.415461		0.786059	0.946457	0.904072	0.902361
	0.860058	0.773536	0.49693	0.457959		0.398311	0.742681	0.977318	0.937408
	0.825744	0.817555	0.512182	0.314141		0.672665	0.689774	0.938905	0.847386
	0.878467	0.872582	0.582338	0.472161		0.745049	0.744519	0.975289	0.886893
	0.935659	0.648026	0.625631	0.120179		0.809932	0.683282	0.975265	0.894816
	0.874409	0.700304	0.531822	0.697761		0.659526	0.668188	0.945856	0.930928
	0.902191	0.676774	0.635429	0.483748		0.66166	0.470409	0.977861	0.85077
	0.901276	0.723686	0.630274	0.505683		0.770737	0.639259	0.937969	0.885204
	0.878423	0.807539	0.638076	0.497259		0.584959	0.743759	0.930705	0.785922
	0.614881	0.340263	0.551281	0.499485		0.6208	0.581607	0.969151	0.821899
	0.904039	0.842652	0.566834	0.456079		0.671741	0.632124	0.957952	0.892081
	0.940077	0.829389	0.480237	0.403744		0.733089	0.694475	0.983246	0.890305
	0.72277	0.796737	0.541498	0.297333		0.529608	0.70667	0.93776	0.844467
	0.809961	0.681414	0.599277	0.391245		0.77622	0.55177	0.950232	0.892709
	0.529183	0.642662	0.608288	0.550091		0.815098	0.788512	0.94593	0.806767
	0.715361	0.912735	0.595393	0.272238		0.525981	0.685139	0.922429	0.784614
	0.708841	0.814803	0.613814	0.529615		0.547105	0.746816	0.780447	0.855387
	0.899967	0.829953	0.557972	0.428415		0.634924	0.878202	0.749901	0.892923
	0.899734	0.890717	0.616707	0.494193		0.596807	0.795801	0.932141	0.920815
	0.870106	0.673975	0.488256	0.441311		0.571791	0.748053	0.92305	0.953436
	0.775515	0.804506	0.6402	0.429068		0.843817	0.835239	0.945375	0.776762
	0.814144	0.814752	0.607355	0.207611		0.759975	0.817524	0.978666	0.83402
	0.938737	0.577117	0.642094	0.519195		0.741954	0.868	0.842292	0.17225
	0.727258	0.891784	0.583931	0.344797		0.760092	0.766832	0.927033	0.893153
	0.889253	0.932597	0.548693	0.618158		0.640744	0.7591	0.970313	0.518387
	0.83895	0.862675	0.570395	0.44404		0.611879	0.769251	0.969585	0.882716
	0.87827	0.886118	0.468695	0.56017		0.817455	0.788576	0.965466	0.935115
	0.584874	0.610032	0.592862	0.340099		0.739114	0.597703	0.912127	0.891816
	0.878028	0.842836	0.514586	0.350544		0.675569	0.697174	0.932007	0.824487
	0.949225	0.858327	0.598877	0.397786		0.765491	0.806525	0.963887	0.952483
	0.895135	0.66696	0.533289	0.356502		0.732787	0.803418	0.954248	0.858098
	0.882162	0.857875	0.408993	0.438538		0.792187	0.758266	0.964472	0.88032
	0.57409	0.892723	0.437855	0.409386		0.672963	0.788632	0.958143	0.891364
	0.894034	0.574736	0.660941	0.42235		0.647556	0.793943	0.943978	0.943425
	0.967344	0.551373	0.545232	0.436038		0.753472	0.508182	0.939611	0.931686
	0.807477	0.745196	0.391893	0.465744		0.685044	0.62309	0.941388	0.979708
	0.782313	0.784719	0.52006	0.267382		0.776334	0.838796	0.874772	0.947776
	0.821279	0.801717	0.514327	0.373642		0.810806	0.810048	0.97264	0.937963
	0.942543	0.705542	0.536422	0.323989		0.682263	0.783261	0.933414	0.898826
	0.917581	0.625834	0.510962	0.560314		0.725802	0.812897	0.943659	0.961627
	0.91887	0.829526	0.446651	0.333667		0.578702	0.86197	0.912788	0.812476
	0.834318	0.838188	0.436755	0.463867		0.571458	0.840603	0.899279	0.858716
	0.890918	0.773631	0.588713	0.320957		0.757747	0.801704	0.925286	0.745763
	0.902682	0.67907	0.537063	0.43484		0.605218	0.791874	0.962358	0.891896
	0.920717	0.866439	0.537035	0.305048		0.559638	0.875034	0.951027	0.900332
	0.57037	0.888541	0.576772	0.280522		0.665566	0.831398	0.94819	0.913222
	0.876109	0.657122	0.634486	0.452633		0.502927	0.563354	0.943152	0.873307
	0.842123	0.867745	0.703744	0.580345		0.708292	0.749863	0.944559	0.941663
	0.865245	0.853491	0.516016	0.486432		0.644207	0.941124	0.969572	0.792215
	0.911964	0.825381	0.601195	0.345611		0.758128	0.646909	0.963448	0.895651
	0.906142	0.938557	0.557383	0.32963		0.714939	0.829889	0.966697	0.744605
	0.859278	0.800917	0.65049	0.437763		0.522265	0.887956	0.943736	0.828329
	0.848631	0.860523	0.502608	0.44139		0.752212	0.813782	0.975293	0.816384
	0.85988	0.912317	0.615422	0.448072		0.632572	0.888976	0.969433	0.913273
	0.8755	0.872402	0.626861	0.496924		0.711009	0.818657	0.922911	0.724979
	0.882739	0.811539	0.557473	0.42359		0.62168	0.848467	0.963108	0.825767
	0.867356	0.813232	0.669869	0.391687		0.590623	0.919385	0.953326	0.806632
	0.907374	0.800348	0.58191	0.518039		0.614557	0.839933	0.836105	0.421054
	0.933001	0.868583	0.676884	0.514623		0.621045	0.817899	0.882341	0.821798
	0.563843	0.746433	0.489177	0.317708		0.773561	0.835576	0.86177	0.903617
	0.868381	0.695596	0.498408	0.291363		0.714655	0.694723	0.845393	0.788813
	0.863252	0.776626	0.482227	0.486802		0.839719	0.828493	0.937513	0.93324
	0.892167	0.808991	0.619132	0.431134		0.657949	0.917623	0.861933	0.893523
	0.685469	0.868757	0.601215	0.549311		0.365314	0.829067	0.944694	-0.0818959
	0.800538	0.878518	0.528749	0.424662		0.67884	0.708381	0.892304	0.824279
	0.927231	0.807856	0.524118	0.661832		0.751778	0.905585	0.922358	0.859088
	0.884333	0.783476	0.61372	0.646588		0.660285	0.791644	0.850267	0.725156
	0.855126	0.806416	0.642321	0.711982		0.787137	0.662564	0.864631	0.551181
	0.905557	0.820038	0.57743	0.270856		0.319431	0.577394	0.837664	0.863674
	0.939432	0.736901	0.522456	0.54478		0.692982	0.939111	0.835514	0.719501
	0.880832	0.931984	0.675854	0.516457		0.593053	0.744156	0.804238	0.844209
	0.898871	0.803977	0.518384	0.574816		0.71416	0.834235	0.909658	-0.302981
	0.87389	0.59889	0.450436	0.5571		0.756154	0.813987	0.952308	0.894947
	0.87121	0.658219	0.558845	0.42716		0.593049	0.695441	0.924652	0.8015
	0.83652	0.898241	0.554657	0.541745		0.924619	0.890548	0.749758	0.918578
	0.951099	0.895494	0.582861	0.408033		0.509138	0.913233	0.943665	0.815378
	0.824112	0.895546	0.535686	0.496682		0.00381241	0.858721	0.946915	0.894016
	0.813069	0.724136	0.590646	0.439348		0.637885	0.681354	0.873128	0.933736
	0.954836	0.778932	0.445234	0.35931		0.078856	0.884426	0.948483	0.948003
	0.943087	0.833778	0.608625	0.479358		0.256624	0.731105	0.937425	0.467615
	0.908129	0.794402	0.485356	0.524311		0.705145	0.621896	0.888165	0.336934
	0.928837	0.619331	0.581693	0.40753		0.622305	0.860485	0.896523	0.925739
	0.959824	0.838387	0.514105	0.559087		0.699337	0.798881	0.931746	0.860359
	0.853669	0.879688	0.563698	0.36883		0.863312	0.589372	0.892546	0.812817
	0.855667	0.45922	0.694569	0.396868		0.581104	0.798779	0.957346	0.854821
	0.832933	0.750381	0.515073	0.398128		0.504357	0.963356	0.642689	0.887245
	0.92645	0.873734	0.472445	0.492744		0.429494	0.764572	0.944638	0.830978
	0.694284	0.608977	0.51996	0.504871		0.629036	0.804134	0.941143	0.920243
	0.885485	0.888629	0.588273	0.246768		0.89461	0.839542	0.937539	0.647232
	0.846466	0.429789	0.501434	0.645494		0.541391	0.738596	0.965247	0.779209
	0.870374	0.799814	0.454194	0.48672		0.814063	0.711717	0.954634	0.888835
	0.903732	0.787454	0.633464	0.596837		0.690943	0.816094	0.979556	0.858141
	0.898193	0.698126	0.492008	0.373913		0.785857	0.738835	0.939011	0.70703
	0.662291	0.845434	0.576155	0.345593		0.745258	0.79933	0.879123	0.585174
	0.86573	0.894196	0.614503	0.571011		0.749365	0.784359	0.905357	0.91946
	0.76571	0.685264	0.617952	0.48314		0.560224	0.693424	0.971552	0.923948
	0.748384	0.542105	0.520878	0.383348		0.625003	0.989532	0.884048	0.827784
	0.779333	0.531996	0.554346	0.627732		0.681603	0.838448	0.875234	0.905323
	0.908786	0.572454	0.412935	0.372195		0.695758	0.939076	0.953113	0.96906
	0.948983	0.78291	0.568932	0.235706		0.655007	0.846564	0.912426	0.882654
	0.949688	0.702601	0.635677	0.463632		0.663664	0.852793	0.912688	0.812051
	0.865768	0.739977	0.519786	0.527471		0.660287	0.75762	0.969405	0.846506
	0.768659	0.794533	0.458858	0.552335		0.812197	0.444397	0.977248	0.834956
	0.903881	0.847823	0.411795	0.461933		0.646015	0.981477	0.974421	0.86018
	0.620882	0.773323	0.523656	0.606153		0.596786	0.96657	0.961158	0.932717
	0.874776	0.709155	0.593191	0.414306		0.796233	0.901868	0.944	0.931081
	0.852968	0.765445	0.645952	0.649359		0.935558	0.862255	0.961082	0.940291
	0.89374	0.724484	0.64182	0.436249		0.76688	0.831436	0.970371	0.9531
	0.723587	0.824514	0.621178	0.408703		0.90761	0.845606	0.979853	0.933898
	0.521947	0.841589	0.548799	0.700657		0.92323	0.856427	0.951626	0.904397
	0.918964	0.702508	0.586246	0.487026		0.93003	0.770122	0.979916	0.933685
	0.859951	0.629115	0.655101	0.54071		0.61922	0.750174	0.963963	0.939813
	0.918137	0.806357	0.53312	0.577315		0.531781	0.848945	0.962236	0.940395
	0.654948	0.867233	0.426085	0.41997		0.705386	0.829665	0.972172	0.897584
	0.6781	0.720368	0.549866	0.40613		0.559159	0.807132	0.958463	0.905943
	0.657148	0.727275	0.66835	0.607361		0.839298	0.800874	0.964817	0.94519
	0.500537	0.816564	0.5372	0.414199		0.483337	0.57909	0.947383	0.893804
	0.515544	0.53328	0.603271	0.304628		0.622337	0.802512	0.934969	0.882924
	0.635012	0.748628	0.604257	0.63303		0.702728	0.849951	0.954213	0.884029
	0.438052	0.866746	0.629822	0.596198		0.693629	0.523519	0.946704	0.869932
	0.759113	0.816256	0.615665	0.279254		0.896581	0.774236	0.956501	0.91851
	0.845489	0.807098	0.618501	0.592819		0.755226	0.882934	0.973614	0.806964
	0.896814	0.839262	0.554559	0.534544		0.749183	0.612319	0.961825	0.838188
	0.900971	0.816048	0.734467	0.601232		0.734214	0.590804	0.949738	0.920433
	0.844949	0.787139	0.566007	0.599732		0.671437	0.792262	0.977222	0.866429
	0.875722	0.803175	0.506479	0.58596		0.518351	0.820522	0.946686	0.904179
	0.926425	0.795818	0.648241	0.532399		0.891492	0.70692	0.948119	0.769372
	0.879247	0.679123	0.644139	0.442829		0.745176	0.672589	0.934604	0.866933
	0.886957	0.85702	0.509508	0.423044		0.76974	0.391101	0.937498	0.953818
	0.920953	0.72826	0.589646	0.606843		0.751827	0.572201	0.926609	0.878878
	0.518592	0.744049	0.474597	0.52207		0.525345	0.797652	0.904069	0.952598
	0.565343	0.862527	0.509734	0.465553		0.74817	0.75277	0.903809	0.961739
	0.945691	0.788371	0.496402	0.579778		0.819878	0.351695	0.978928	0.923872
	0.641582	0.815455	0.607422	0.418649		0.628909	0.269768	0.95164	0.921472
	0.913681	0.74933	0.52148	0.453578		0.521856	0.711232	0.982615	0.91605
	0.914411	0.75297	0.584794	0.566862		0.769183	0.709421	0.986522	0.938479
	0.143209	0.850147	0.51838	0.422538		0.463405	0.705564	0.986472	0.931673
	0.841795	0.867804	0.509048	0.573633		0.593342	0.78625	0.975916	0.946416
	0.945074	0.8718	0.463664	0.427913		0.771962	0.822283	0.99106	0.923585
	0.925401	0.783284	0.579928	0.501595		0.705556	0.615491	0.991541	0.963456
	0.907642	0.917416	0.65074	0.564025		0.769178	0.890504	0.977502	0.899913
	0.949624	0.755674	0.488995	0.501438		0.607535	0.817766	0.985835	0.84305
	0.906346	0.821279	0.570882	0.358556		0.614575	0.753988	0.9838	0.962217
	0.951616	0.85234	0.462188	0.377957		0.663887	0.814346	0.93374	0.900507
	0.904105	0.892051	0.614439	0.313052		0.636996	0.831912	0.686702	0.944538
	0.883498	0.87368	0.528126	0.351023		0.644661	0.935956	0.862045	0.910732
	0.887057	0.85587	0.505886	0.601075		0.715052	0.830721	0.634152	0.942029
	0.864071	0.493688	0.571633	0.301833		0.818504	0.536315	0.831944	0.902871
	0.658623	0.830578	0.44082	0.525893		0.681029	0.841199	0.914285	0.912369
	0.905727	0.901824	0.478006	0.56105		0.666206	0.846106	0.921044	0.888617
	0.906992	0.873916	0.54127	0.615309		0.855244	0.944429	0.903975	0.951623
	0.739994	0.837364	0.452089	0.605335		0.804719	0.84175	0.909781	0.976116
	0.74338	0.87126	0.431622	0.481284		0.737658	0.800611	0.897119	0.975554
	0.787928	0.794869	0.335834	0.648269		0.845809	0.690578	0.958783	0.951677
	0.836023	0.783965	0.445181	0.69988		0.811502	0.78214	0.955638	0.943793
	0.942733	0.847986	0.402159	0.510579		0.863096	0.803053	0.89989	0.97635
	0.530924	0.765281	0.454298	0.571257		0.876521	0.765324	0.782477	0.981179
	0.764132	0.788827	0.381899	0.585261		0.83054	0.762728	0.936649	0.959221
	0.850337	0.745967	0.594927	0.476089		0.911336	0.791288	0.87691	0.946766
	0.782816	0.810326	0.524929	0.336781		0.900331	0.735143	0.91328	0.96409
	0.85295	0.704646	0.477047	0.520189		0.375619	0.879405	0.916568	0.93774
	0.84821	0.745866	0.358085	0.407247		0.716199	0.749557	0.886909	0.916372
	0.842494	0.825966	0.495948	0.394741		0.745371	0.825811	0.825414	0.975336
	0.854092	0.847272	0.562832	0.332822		0.626368	0.784953	0.927182	0.931047
	0.784311	0.854851	0.512133	0.621519		0.728273	0.790032	0.909561	0.981626
	0.865104	0.89518	0.388273	0.519451		0.745412	0.860798	0.883116	0.757607
	0.939046	0.77903	0.542815	0.199075		0.66681	0.879689	0.741112	0.91688
	0.50653	0.915002	0.48908	0.493098		0.63636	0.778168	0.916378	0.943647
	0.962325	0.856906	0.457922	0.146424		0.739184	0.606498	0.825372	0.926652
	0.961535	0.910801	0.565339	0.323398		0.699331	0.743485	0.932461	0.981083
	0.558189	0.786261	0.706407	0.469909		0.69537	0.805709	0.943997	0.925493
	0.940099	0.880002	0.670151	0.510722		0.720029	0.733014	0.913726	0.974809
	0.552451	0.900875	0.514341	0.287138		0.761361	0.7997	0.898547	0.788123
	0.87769	0.777105	0.574639	0.269443		0.666236	0.749291	0.919085	0.943395
	0.824217	0.651351	0.591147	0.529932		0.537673	0.858919	0.88342	0.825536
	0.487038	0.729002	0.545946	0.483446		0.249489	0.846286	0.858897	0.942944
	0.857715	0.810428	0.514895	0.432653		0.555015	0.659545	0.838344	0.84434
	0.869856	0.832097	0.54219	0.448752		0.890093	0.693718	0.919181	0.900992
	0.888573	0.863379	0.533346	0.502301		0.844622	0.867696	0.860639	0.828778
	0.881712	0.792173	0.610171	0.386881		0.888274	0.85246	0.892236	0.91551
	0.787645	0.819079	0.531928	-0.00783575		0.764716	0.912877	0.877825	0.931321
	0.885356	0.854376	0.55845	0.47172		0.654425	0.837742	0.789541	0.869215
	0.897059	0.702543	0.462649	0.506816		0.739657	0.833398	0.898672	0.82948
	0.832021	0.707838	0.540429	0.272742		0.54036	0.645191	0.972162	0.830509
	0.830158	0.765361	0.496259	0.27014		0.849527	0.814771	0.929094	0.791223
	0.834081	0.860688	0.45958	0.476952		0.605301	0.785927	0.930291	0.901601
	0.874936	0.71279	0.515832	0.16009		0.558007	0.91368	0.938434	0.844745
	0.784592	0.923422	0.535372	0.14962		0.647703	0.768944	0.938663	0.794808
	0.892467	0.802102	0.597483	0.373099		0.675055	0.905585	0.910754	0.666887
	0.897808	0.808812	0.573856	0.514171		0.495531	0.819743	0.892679	0.972387
	0.87524	0.838422	0.485782	0.209159		0.536302	0.779349	0.929161	0.96097
	0.922413	0.906112	0.598768	0.515212		0.624403	0.775919	0.945086	0.888598
	0.816448	0.876406	0.524485	0.364367		0.616253	0.776364	0.949929	0.689315
	0.752475	0.747023	0.586809	-0.0326541		0.717699	0.849207	0.897468	0.840422
	0.744189	0.752751	0.520519	0.479163		0.742719	0.761313	0.929906	0.840765
	0.763533	0.907528	0.503893	0.744295		0.956511	0.800842	0.877655	0.653788
	0.849864	0.89432	0.559273	0.47663		0.683371	0.823525	0.912199	0.930956
	0.818829	0.870167	0.565424	0.599188		0.642288	0.79968	0.873073	0.891489
	0.915704	0.876969	0.610861	0.568991		0.302493	0.817089	0.88118	0.934003
	0.91552	0.570287	0.469963	0.391064		0.698265	0.884417	0.839621	0.770345
	0.902543	0.833632	0.658979	0.300945		0.385188	0.655122	0.873591	0.901563
	0.839495	0.891737	0.387819	0.574058		0.747012	0.648032	0.810688	0.889915
	0.817387	0.877895	0.472741	0.494356		0.514217	0.758761	0.90197	0.941373
	0.823971	0.845686	0.509199	0.563483		0.659898	0.726715	0.804667	0.89353
	0.777465	0.759971	0.637703	0.609342		0.618156	0.816231	0.817271	0.952599
	0.867674	0.838864	0.472533	0.463351		0.535593	0.723939	0.884999	0.968559
	0.897677	0.811952	0.425812	0.316886		0.745159	0.892053	0.865291	0.938892
	0.916084	0.833898	0.526837	0.43906		0.667549	0.83983	0.798464	0.834626
	0.757881	0.925743	0.59229	0.55283		0.758316	0.838288	0.893473	0.917974
	0.908507	0.920429	0.587363	0.490144		0.877714	0.787548	0.884468	0.929347
	0.814726	0.863972	0.471889	0.425724		0.733294	0.858433	0.890441	0.957207
	0.353982	0.841737	0.538254	0.734475		0.706	0.938675	0.869866	0.911836
	0.526524	0.873425	0.577178	0.638554		0.579887	0.832643	0.846049	0.947711
	0.584564	0.768243	0.449437	0.580236		0.8762	0.661304	0.794276	0.620604
	0.887633	0.857757	0.549323	0.675377		0.629649	0.699611	0.808092	0.958774
	0.711084	0.819188	0.530773	0.644215		0.60559	0.915103	0.920966	0.934353
	0.877854	0.923076	0.590033	0.304521		0.38278	0.692319	0.902761	0.92582
	0.912124	0.836846	0.478577	0.309462		0.634236	0.756904	0.923658	0.900364
	0.888215	0.78565	0.48132	0.485762		0.694047	0.797625	0.898016	0.896601
	0.82504	0.608019	0.463086	0.508656		0.543403	0.79313	0.943888	0.945918
	0.921596	0.779743	0.528895	0.363021		0.600904	0.791748	0.925292	0.959047
	0.863696	0.850341	0.603115	0.610019		0.651668	0.835683	0.918048	0.855041
	0.846292	0.795568	0.565562	0.566744		0.529384	0.582804	0.897191	0.873195
	0.890837	0.862209	0.536742	0.503938		0.677071	0.833632	0.770498	0.942004
	0.901514	0.846865	0.616404	0.608212		0.636704	0.863715	0.80471	0.971847
	0.92338	0.890751	0.529291	0.530472		0.750984	0.796202	0.898844	0.930964
	0.853904	0.834929	0.609973	0.52965		0.785563	0.661086	0.93095	0.901961
	0.743844	0.825093	0.565827	0.544143		0.725629	0.729919	0.887048	0.921168
	0.789335	0.833662	0.503662	0.537328		0.77878	0.861318	0.627295	0.934024
	0.844243	0.497955	0.388404	0.530709		0.697729	0.639647	0.745002	0.919614
	0.617087	0.734427	0.486226	0.594601		0.903641	0.757393	0.86602	0.901776
	0.655069	0.827963	0.502464	0.558593		0.770791	0.8098	0.894267	0.948149
	0.897919	0.853637	0.494797	0.584852		0.6355	0.922359	0.901008	0.941068
	0.883587	0.843468	0.339485	0.31391		0.75249	0.682357	0.800681	0.937708
	0.72589	0.897688	0.521988	0.69056		0.696685	0.900684	0.928823	0.940354
	0.83997	0.792513	0.512994	0.37683		0.550335	0.892334	0.791904	0.943191
	0.827906	0.724936	0.491752	0.271021		0.64015	0.9607	0.789804	0.934091
	0.629594	0.664116	0.514099	0.357705		0.736851	0.927265	0.812863	0.910452
	0.797847	0.865273	0.387307	0.500514		0.635088	0.814178	0.915158	0.951532
	0.850566	0.860872	0.551137	0.589249		0.659156	0.790497	0.861394	0.94632
	0.207079	0.809496	0.464557	0.538504		0.52731	0.827086	0.903379	0.848909
	0.784415	0.837958	0.496079	0.48115		0.697899	0.861175	0.88155	0.768622
	0.878039	0.483785	0.478319	0.629434		0.463746	0.706007	0.92548	0.83976
	0.640038	0.795032	0.636974	0.376429		0.594833	0.570196	0.905173	0.916353
	0.829442	0.805576	0.599356	0.531132		0.683227	0.774961	0.883939	0.664459
	0.537739	0.402275	0.572198	0.201293		0.564029	0.890594	0.882396	0.787857
	0.724766	0.761842	0.486052	0.516732		0.584186	0.967357	0.916611	0.843418
	0.763423	0.815618	0.568512	0.519234		0.719101	0.855237	0.898141	0.872574
	0.698932	0.820926	0.597469	0.665115		0.662175	0.804167	0.891213	0.744724
	0.922498	0.805238	0.685809	0.578392		0.702074	0.78374	0.881752	0.857919
	0.899868	0.883722	0.568821	0.64392		0.344197	0.789095	0.861113	0.910882
	0.899811	0.815951	0.696494	0.555142		0.454513	0.788421	0.881807	0.888107
	0.643401	0.873001	0.499024	0.450067		0.757913	0.955105	0.984719	0.872418
	0.922789	0.814149	0.591377	0.444443		0.597209	0.844613	0.987691	0.828742
	0.842368	0.822601	0.585276	0.591205		0.618984	0.959242	0.984494	0.609305
	0.883625	0.825882	0.509292	0.4464		0.755354	0.706422	0.979575	0.808225
	0.595641	0.882126	0.526414	0.559164		0.807712	0.91932	0.978324	0.658533
	0.846583	0.71831	0.516997	0.526117		0.845755	0.748954	0.957737	0.936087
	0.847273	0.826289	0.680694	0.621041		0.58535	0.832974	0.906101	0.911547
	0.851481	0.710892	0.569085	0.694647		0.621793	0.913683	0.916845	0.853961
	0.748503	0.797077	0.632747	0.490207		0.602093	0.90026	0.916874	0.79128
	0.826618	0.837508	0.448018	0.322614		0.575845	0.886263	0.939118	0.95964
	0.731198	0.785397	0.405025	0.416389		0.465951	0.649237	0.94766	0.942877
	0.514892	0.71078	0.627216	0.524732		0.63709	0.83245	0.93691	0.917701
	0.927857	0.610214	0.475528	0.35299		0.560963	0.616388	0.9572	0.957056
	0.896033	0.836698	0.51806	0.433465		0.601764	0.76098	0.951499	0.942572
	0.500785	0.617205	0.489712	0.445799		0.613879	0.76072	0.90462	0.943971
	0.882294	0.882688	0.543223	0.527876		0.575242	0.904677	0.944686	0.846961
	0.874147	0.808507	0.561124	0.527894		0.493328	0.831774	0.903601	0.878507
	0.817896	0.829546	0.573318	0.481294		0.605698	0.751183	0.969804	0.8752
	0.946578	0.78613	0.620336	0.259858		0.643898	0.772213	0.967427	0.916812
	0.805917	0.741541	0.695701	0.306345		0.593821	0.799759	0.901777	0.816455
	0.898532	0.818985	0.606495	0.619239		0.707266	0.730986	0.962469	0.927225
	0.860899	0.798741	0.588409	0.548358		0.827557	0.774285	0.943247	0.947781
	0.902703	0.820872	0.624342	0.451775		0.835058	0.897132	0.904686	0.87135
	0.798761	0.682757	0.540931	0.473799		0.760987	0.572654	0.883898	0.92776
	0.66439	0.748138	0.658686	0.443901		0.763224	0.854761	0.950024	0.941369
	0.789254	0.834013	0.486928	0.56788		0.625258	0.77613	0.948108	0.962781
	0.764258	0.809188	0.710872	0.523546		0.603049	0.857912	0.804386	0.959869
	0.954367	0.811722	0.548417	0.440516		0.636449	0.86951	0.953901	0.930425
	0.857492	0.802264	0.495289	0.549417		0.766851	0.837475	0.889182	0.918701
	0.784131	0.857373	0.534664	0.639105		0.511066	0.942954	0.868656	0.930581
	0.84783	0.801005	0.543647	0.476503		0.516364	0.918192	0.917052	0.936547
	0.893976	0.827508	0.561899	0.422611		0.546715	0.91063	0.849455	0.94774
	0.800462	0.77897	0.608684	0.280036		0.706417	0.812988	0.838603	0.938791
	0.682316	0.507054	0.577139	0.551757		0.621713	0.878147	0.954561	0.939209
	0.806026	0.565355	0.606605	0.2096		0.45274	0.809756	0.946484	0.875789
	0.876177	0.80979	0.405378	0.60882		0.505748	0.765711	0.767128	0.828718
	0.835894	0.777085	0.551938	0.47923		0.685174	0.778252	0.980265	0.851449
	0.857164	0.733118	0.501996	0.368396		0.648507	0.94065	0.978542	0.934059
	0.871753	0.712253	0.608765	0.415179		0.0279345	0.853936	0.909895	0.851139
	0.928538	0.683924	0.620404	0.469625		0.662356	0.500972	0.93678	0.867454
	0.887508	0.798525	0.481352	0.242384		0.601868	0.788943	0.978125	0.904943
	0.940978	0.823569	0.569454	0.417424		0.503346	0.780902	0.972913	0.907208
	0.901368	0.538402	0.49686	0.499337		0.326422	0.932483	0.978187	0.903007
	0.894157	0.606829	0.519065	0.519709		0.588575	0.856236	0.937901	0.830289
	0.81413	0.562599	0.535662	0.665812		0.404252	0.972585	0.969702	0.898222
	0.88948	0.925519	0.458319	0.418337		0.397955	0.811691	0.956292	0.921446
	0.896249	0.79215	0.49772	0.584615		0.638883	0.83707	0.951202	0.870749
	0.833599	0.829054	0.572055	0.533203		0.847959	0.95656	0.944816	0.85717
	0.846227	0.737703	0.471636	0.612603		0.983183	0.942041	0.951017	0.867552
	0.896188	0.846972	0.422727	0.53951		0.558661	0.779489	0.951113	0.929323
	0.936578	0.454142	0.509998	0.545275		0.546221	0.73959	0.872087	0.960685
	0.848034	0.815199	0.292894	0.539028		0.327436	0.790672	0.893744	0.931438
	0.914626	0.848748	0.590625	0.680971		0.859057	0.579103	0.8994	0.906974
	0.855516	0.787984	0.544344	0.57165		0.614835	0.824952	0.929253	0.870964
	0.929034	0.851765	0.491222	0.375098		0.772631	0.757149	0.944937	0.917859
	0.91468	0.905419	0.262105	0.416495		0.803495	0.702743	0.914775	0.915679
	0.897312	0.830613	0.464252	0.404361		0.855329	0.638341	0.862449	0.864261
	0.918956	0.763213	0.451049	0.527064		0.609103	0.76109	0.944326	0.885148
	0.783994	0.822542	0.472396	0.490098		0.648368	0.693147	0.939881	0.822515
	0.889397	0.677185	0.534649	0.432352		0.808083	0.853564	0.892108	0.911946
	0.904239	0.702733	0.461919	0.208924		0.85139	0.69219	0.813969	0.907391
	0.857057	0.800011	0.517409	0.4902		0.843676	0.669986	0.905299	0.843505
	0.878962	0.609321	0.525485	0.489827		0.760061	0.699121	0.820405	0.870131
	0.836995	0.715919	0.469949	0.5837		0.656011	0.57681	0.912648	0.766721
	0.931533	0.806843	0.682492			0.686218	0.714858	0.896874
	0.786588	0.86679	0.66219			0.627459	0.704514	0.868795
	0.913497	0.772996	0.578908			0.681135	0.576073	0.877992
	0.901901	0.734388	0.650284			0.549727	0.540967	0.761539
	0.888669	0.679976	0.557147			0.758764	0.733946	0.867846
	0.899982	0.887904	0.631312			0.690073	0.742515	0.837965
	0.808734	0.764885	0.599455			0.706072	0.783302	0.886662
	0.428599	0.5137	0.488948			0.784654	0.652859	0.879191
	0.768396	0.623869	0.528276			0.678299	0.798183	0.909002
	0.788901	0.769991	0.532134			0.823832	0.701199	0.938522
	0.842251	0.665751	0.433113			0.775207	0.67414	0.920514
	0.799239	0.891054	0.631054			0.816026	0.669445	0.873043
	0.698927	0.586518	0.497531			0.802231	0.759241	0.884365
	0.86313	0.838632	0.580726			0.771372	0.765102	0.897546
	0.832738	0.707058	0.67744			0.806094	0.689591	0.824452
	0.866089	0.452069	0.667696			0.796609	0.692938	0.87475
	0.721289	0.47804	0.303202			0.793981	0.675189	0.855352
	0.885942	0.840371	0.520692			0.68731	0.588111	0.9814
	0.874843	0.808606	0.454121			0.328652	0.653233	0.977968
	0.845132	0.798696	0.593459			0.7897	0.733851	0.962601
	0.594472	0.780822	0.584332			0.530609	0.613718	0.938123
	0.902162	0.84267	0.489056			0.322292	0.68113	0.984477
	0.617718	0.821888	0.521135			0.707735	0.760677	0.983981
	0.869814	0.845629	0.594049			0.565259	0.631088	0.984882
	0.897353	0.811625	0.508021			0.704848	0.485672	0.977898
	0.988616	0.87912	0.564207			0.672459	0.19387	0.986318
	0.951282	0.780245	0.618264			0.544747	0.633898	0.98533
	0.900531	0.722117	0.545969			0.511904	0.705471	0.971013
	0.890383	0.745358	0.60018			0.525658	0.694898	0.98022
	0.846481	0.752836	0.50607			0.45284	0.540127	0.983713
	0.661729	0.688439	0.773087			0.544896	0.386726	0.977821
	0.911256	0.766924	0.56485			0.826446	0.620468	0.970233
	0.824769	0.66783	0.622024			0.772946	0.832241	0.977804
	0.873265	0.671109	0.50291			0.42105	0.821218	0.978898
	0.894302	0.836363	0.696444			0.781565	0.842593	0.977154
	0.812875	0.875232	0.596182			0.591349	0.85912	0.952101
	0.870352	0.703998	0.576372			0.384568	0.842899	0.973111
	0.886051	0.865539	0.752434			0.674801	0.696811	0.973972
	0.960188	0.861923	0.716178			0.980002	0.848226	0.963742
	0.895645	0.660035	0.625744			0.674638	0.792825	0.975723
	0.890711	0.712081	0.474968			0.598365	0.698878	0.96702
	0.907537	0.820867	0.388863			0.683284	0.774214	0.969537
	0.92511	0.86835	0.671299			0.600861	0.646547	0.977228
	0.789577	0.831386	0.555676			0.814715	0.807536	0.96104
	0.933142	0.755608	0.486238			0.81045	0.749895	0.96236
	0.938949	0.862626	0.462062			0.894617	0.886816	0.907131
	0.94154	0.779202	0.559488			0.603963	0.902374	0.926907
	0.91431	0.661084	0.512095			0.714091	0.753731	0.885253
	0.902653	0.723769	0.586833			0.643919	0.788764	0.925568
	0.889357	0.577037	0.579917			0.787552	0.823064	0.969382
	0.895732	0.48683	0.451455			0.533133	0.804661	0.93094
	0.88997	0.659671	0.582434			0.600611	0.697733	0.914126
	0.931232	0.764382	0.558487			0.643311	0.826082	0.928482
	0.872674	0.667761	0.659564			0.678952	0.738148	0.880587
	0.868386	0.573616	0.574415			0.711564	0.899955	0.954457
	0.840027	0.78775	0.631711			0.734339	0.83913	0.917831
	0.790814	0.662385	0.530671			0.657344	0.851461	0.950122
	0.777896	0.848374	0.556826			0.70962	0.895932	0.973728
	0.911021	0.753693	0.641959			0.680699	0.842813	0.928139
	0.602806	0.784895	0.50302			0.781874	0.823474	0.975282
	0.91475	0.548899	0.577732			0.917335	0.838426	0.946563
	0.862105	0.558942	0.522816			0.814514	0.813384	0.987134
	0.824664	0.720421	0.520154			0.713224	0.797415	0.979838
	0.664332	0.715201	0.584413			0.727348	0.721109	0.973483
	0.843745	0.761557	0.578454			0.725726	0.816393	0.939582
	0.883416	0.834886	0.611469			0.636567	0.750185	0.917038
	0.831248	0.235018	0.466463			0.641146	0.87865	0.917718
	0.439488	0.777062	0.519449			0.662691	0.72925	0.981773
	0.744996	0.50945	0.40225			0.562294	0.637176	0.985869
	0.774221	0.698893	0.513514			0.637339	0.846561	0.981972
	0.6384	0.784116	0.455963			0.546207	0.749411	0.987163
	0.85623	0.74021	0.48165			0.692382	0.88889	0.979652
	0.905317	0.856394	0.557081			0.746856	0.812434	0.986625
	0.634079	0.820521	0.41698			0.656927	0.7316	0.971214
	0.866931	0.711153	0.618917			0.482647	0.802414	0.974404
	0.763231	0.792364	0.605568			0.63131	0.756217	0.954325
	0.947574	0.800522	0.573771			0.71889	0.851079	0.982863
	0.857389	0.714673	0.488619			0.850709	0.751094	0.926951
	0.938409	0.737049	0.586499			0.633854	0.630042	0.958371
	0.817658	0.862505	0.563266			0.838725	0.797371	0.911485
	0.861039	0.753846	0.504157			0.727312	0.791098	0.954096
	0.691901	0.838964	0.568223			0.646568	0.794581	0.939879
	0.925547	0.828048	0.540365			0.641243	0.855613	0.94637
	0.936331	0.888566	0.543862			0.643635	0.861292	0.963975
	0.955299	0.909912	0.471774			0.710843	0.747054	0.937284
	0.848156	0.861171	0.641231			0.550028	0.657607	0.921194
	0.605534	0.930899	0.513258			0.680235	0.755222	0.889233
	0.695344	0.896894	0.423234			0.708186	0.799919	0.913398
	0.732361	0.726481	0.576116			0.665736	0.816448	0.916461
	0.780341	0.857459	0.620568			0.79782	0.72147	0.901501
	0.765249	0.810443	0.609071			0.651522	0.720769	0.953195
	0.502194	0.91593	0.481286			0.667314	0.861595	0.947393
	0.853165	0.838898	0.569023			0.741337	0.946879	0.911174
	0.68361	0.852499	0.792452			0.520942	0.83884	0.823085
	0.931281	0.913634	0.71445			0.749439	0.803048	0.793087
	0.759587	0.885171	0.665079			0.854665	0.791588	0.904881
	0.666866	0.805533	0.479094			0.618837	0.788074	0.856262
	0.895809	0.675326	0.606102			0.769479	0.839281	0.849382
	0.547318	0.836875	0.507541			0.676934	0.869645	0.822796
	0.936614	0.465492	0.487885			0.97986	0.83486	0.843043
	0.892973	0.901763	0.366716			0.958223	0.843193	0.790223
	0.597875	0.54869	0.506607			0.737414	0.845064	0.916596
	0.820462	0.925476	0.479258			0.646908	0.815672	0.924853
	0.710228	0.884356	0.562204			0.654237	0.796376	0.845434
	0.684502	0.834878	0.735158			0.776788	0.805774	0.873605
	0.695863	0.833424	0.576536			0.657767	0.895142	0.852155
		0.897827	0.593762				0.875277	0.851757
		0.92563	0.450076				0.871653	0.860164
		0.910906	0.49046				0.80553	0.893748
		0.543141	0.523771				0.836121	0.85823
		0.857627	0.529738				0.849822	0.980839
		0.654077	0.518433				0.7238	0.978117
		0.837278	0.428856				0.866376	0.981405
		0.846449	0.605295				0.73575	0.979576
		0.534864	0.526906				0.759787	0.986183
		0.639913	0.671874				0.309877	0.959139
		0.857681	0.568478				0.752204	0.911043
		0.841738	0.548449				0.787712	0.979741
		0.84596	0.49814				0.682209	0.975674
		0.758016	0.507708				0.611201	0.964636
		0.885078	0.569957				0.727687	0.958168
		0.789371	0.580308				0.627712	0.968932
		0.904367	0.4741				0.88751	0.982218
		0.754021	0.560264				0.778214	0.972523
		0.734964	0.593441				0.693394	0.99037
		0.839905	0.562935				0.956456	0.970374
		0.810767	0.512931				0.941913	0.980756
		0.68564	0.567142				0.863468	0.989703
		0.879251	0.579631				0.8761	0.9839
		0.715868	0.670851				0.620792	0.976269
		0.787745	0.511096				0.876513	0.965921
		0.631149	0.645138				0.942163	0.955521
		0.831517	0.560285				0.868511	0.974874
		0.776314	0.593908				0.783769	0.972059
		0.472639	0.584705				0.883912	0.923984
		0.898653	0.506678				0.927042	0.938811
		0.689299	0.552911				0.866676	0.954979
		0.865951	0.581283				0.813748	0.949685
		0.883351	0.534105				0.872992	0.945629
		0.856732	0.59496				0.775126	0.963485
		0.812687	0.513527				0.758622	0.965506
		0.850676	0.547792				0.824008	0.954371
		0.754359	0.606518				0.890589	0.9785
		0.880773	0.608638				0.843153	0.973286
		0.763151	0.593989				0.842235	0.98376
		0.812694	0.642513				0.832673	0.971278
		0.883819	0.461233				0.886154	0.867749
		0.564347	0.508187				0.90851	0.952917
		0.506281	0.627141				0.74993	0.944969
		0.580712	0.635256				0.874783	0.926401
		0.90121	0.588466				0.868329	0.751706
		0.917083	0.588756				0.773502	0.962215
		0.471381	0.593097				0.83267	0.906687
		0.879536	0.638124				0.877275	0.937886
		0.925753	0.655045				0.790471	0.915777
		0.91052	0.553686				0.807185	0.893118
		0.890276	0.631431				0.848941	0.89795
		0.823486	0.534861				0.822218	0.929471
		0.819729	0.622371				0.769588	0.902623
		0.905003	0.591802				0.777843	0.854261
		0.808811	0.682809				0.800363	0.735613
		0.710008	0.561665				0.671879	0.831658
		0.897828	0.568653				0.725689	0.910999
		0.906945	0.566265				0.957518	0.84762
		0.828452	0.601054				0.751937	0.956965
		0.825583	0.545053				0.814621	0.919496
		0.80138	0.432789				0.591542	0.542763
		0.889019	0.547654				0.83001	0.9247
		0.814921	0.611603				0.707974	0.966504
		0.822977	0.622128				0.857831	0.852885
		0.607133	0.529671				0.86687	0.912513
		0.770741	0.650523				0.731446	0.871439
		0.59299	0.732263				0.804237	0.844366
		0.905028	0.610012				0.757243	0.937927
		0.853087	0.640962				0.822905	0.938306
		0.685622	0.571734				0.887393	0.947349
		0.795868	0.625743				0.676787	0.94314
		0.781259	0.650275				0.68309	0.942636
		0.578974	0.708592				0.611021	0.920384
		0.615705	0.530477				0.816198	0.941232
		0.654335	0.667057				0.86037	0.950049
		0.772856	0.558716				0.701953	0.889151
		0.683717	0.550441				0.739333	0.923324
		0.617043	0.515745				0.897741	0.895733
		0.823679	0.579727				0.881765	0.923967
		0.77701	0.621691				0.579212	0.925444
		0.789051	0.518999				0.372104	0.927303
		0.818512	0.67873				0.770285	0.927897
		0.738147	0.427133				0.858084	0.927807
		0.901751	0.783625				0.835244	0.889211
		0.833602	0.550745				0.826394	0.890293
		0.843708	0.582516				0.924173	0.879578
		0.768941	0.603155				0.803676	0.886739
		0.813841	0.635765				0.915107	0.951741
		0.851138	0.521807				0.854418	0.951409
		0.82605	0.458878				0.853272	0.941454
		0.441932	0.442599				0.941955	0.796791
		0.795994	0.658021				0.795683	0.922283
		0.844022	0.439804				0.704496	0.888303
		0.771817	0.599689				0.783164	0.909883
		0.781279	0.534048				0.796196	0.899458
		0.697956	0.611124				0.748902	0.880251
		0.906377	0.561041				0.687205	0.898834
		0.803091	0.489615				0.896973	0.886576
		0.840823	0.610465				0.690452	0.822646
		0.730717	0.64677				0.717962	0.825356
		0.682189	0.444				0.973036	0.879419
		0.811003	0.666336				0.790917	0.867115
		0.801055	0.583998				0.756422	0.888121
		0.85546	0.655462				0.672514	0.879017
		0.745644	0.500367				0.668009	0.796105
		0.861828	0.717057				0.758621	0.91405
		0.62124	0.52845				0.688391	0.779974
		0.794248	0.55192				0.832887	0.878478
		0.749316	0.567517				0.694636	0.920996
		0.577964	0.590055				0.867811	0.892075
		0.780501	0.496629				0.902184	0.90083
		0.57291	0.711569				0.669795	0.824921
		0.842878	0.598106				0.762738	0.82078
		0.615299	0.581353				0.714342	0.897528
		0.7157	0.567485				0.744411	0.823606
		0.835196	0.449484				0.859906	0.886575
		0.820672	0.392124				0.939925	0.908479
		0.868747	0.653661				0.800483	0.935325
		0.884031	0.53417				0.785827	0.922651
		0.828369	0.454434				0.774241	0.903642
		0.897343	0.63536				0.878024	0.917429
		0.844817	0.606988				0.904318	0.881236
		0.761175	0.591595				0.722823	0.873659
		0.940295	0.406082				0.537175	0.877693
		0.795504	0.67097				0.757359	0.915688
		0.776263	0.589275				0.793231	0.897036
		0.832618	0.581782				0.709271	0.914372
		0.890774	0.554964				0.72199	0.809371
		0.824194	0.556543				0.844979	0.885257
		0.870663	0.627756				0.728515	0.960659
		0.712875	0.562039				0.690699	0.974439
		0.863116	0.564329				0.646327	0.92172
		0.860601	0.571376				0.808584	0.969321
		0.694989	0.526092				0.856666	0.967235
		0.718176	0.727079				0.910907	0.914084
		0.772834	0.718122				0.814372	0.912934
		0.77014	0.539282				0.813912	0.937681
		0.797461	0.536501				0.814163	0.915978
		0.810465	0.595985				0.781531	0.965946
		0.803668	0.472752				0.835878	0.890105
		0.752796	0.620642				0.907401	0.961536
		0.704626	0.456397				0.864156	0.919831
		0.803018	0.512393				0.894087	0.887622
		0.899661	0.634603				0.809453	0.959289
		0.790906	0.67847				0.851304	0.950917
		0.860568	0.441972				0.495358	0.95372
		0.852975	0.568254				0.61531	0.852132
		0.732689	0.611707				0.670333	0.829415
		0.813878	0.509493				0.675443	0.925145
		0.799514	0.367944				0.808197	0.804077
		0.802944	0.586076				0.652459	0.932375
		0.763277	0.540058				0.775895	0.926663
		0.80678	0.600227				0.717796	0.932386
		0.826071	0.495668				0.78787	0.934912
		0.885648	0.43718				0.855665	0.954684
		0.758317	0.455778				0.565426	0.952822
		0.874624	0.267445				0.824536	0.942954
		0.828957	0.499355				0.776838	0.885895
		0.89737	0.516295				0.653967	0.92048
		0.817525	0.377685				0.780964	0.945725
		0.910011	0.524774				0.831397	0.544712
		0.850422	0.581202				0.726937	0.90031
		0.782166	0.597279				0.945271	0.919218
		0.806809	0.526773				0.946735	0.766447
		0.873442	0.542523				0.774503	0.857865
		0.670283	0.536926				0.798174	0.924922
		0.864871	0.662396				0.885447	0.944263
		0.726144	0.636723				0.90174	0.879879
		0.813445	0.611336				0.943801	0.939447
		0.884132	0.676106				0.87829	0.950804
		0.896907	0.576301				0.809399	0.914511
		0.802831	0.620757				0.94621	0.94348
		0.761494	0.567699				0.846834	0.935406
		0.735501	0.584848				0.816167	0.934676
		0.795542	0.567039				0.874095	0.899538
		0.890812	0.631771				0.521747	0.705795
		0.876129	0.758212				0.804076	0.948158
		0.833708	0.484517				0.546641	0.928501
		0.678515	0.483325				0.530946	0.816808
		0.875712	0.562433				0.86295	0.892095
		0.693018	0.657297				0.865421	0.875541
		0.759528	0.588641				0.91231	0.923011
		0.878153	0.447137				0.853013	0.856025
		0.822168	0.512531				0.912464	0.904109
		0.885504	0.446664				0.701313	0.944257
		0.786943	0.703818				0.739259	0.921453
		0.831291	0.646992				0.753617	0.896787
		0.656694	0.650269				0.919856	0.922297
		0.864913	0.630679				0.796968	0.915537
		0.851852	0.791224				0.964693	0.932424
		0.851537	0.655011				0.947794	0.924023
		0.764579	0.553989				0.880591	0.950724
		0.75405	0.618184				0.835062	0.94497
		0.813624	0.521827				0.978165	0.900668
		0.822209	0.571397				0.73514	0.894655
		0.676934	0.637085				0.441219	0.878924
		0.822471	0.441987				0.756968	0.908066
		0.82541	0.594048				0.636449	0.863497
		0.822525	0.498889				0.818936	0.938123
		0.818815	0.581058				0.760102	0.88171
		0.78212	0.541235				0.840119	0.932246
		0.78445	0.548882				0.718784	0.91999
		0.669402	0.599727				0.775549	0.924023
		0.756751	0.638608				0.733051	0.911659
		0.817206	0.554428				0.636314	0.894627
		0.892765	0.435692				0.661294	0.883448
		0.796612	0.726817				0.806235	0.898235
		0.728699	0.626584				0.657058	0.896083
		0.773895	0.575932				0.769089	0.932236
		0.850864	0.616866				0.711807	0.934552
		0.774335	0.416812				0.854103	0.917493
		0.650669	0.60507				0.494527	0.882233
		0.790015	0.615093				0.688013	0.955207
		0.834985	0.458398				0.851683	0.93074
		0.86715	0.548551				0.764749	0.973086
		0.757706	0.665386				0.621536	0.960502
		0.757898	0.661724				0.739999	0.943982
		0.61902	0.615402				0.653076	0.95198
		0.847256	0.703872				0.633473	0.951068
		0.854224	0.595371				0.639678	0.95023
		0.867356	0.421979				0.57733	0.937677
		0.914839	0.601273				0.771177	0.971179
		0.842109	0.590459				0.867833	0.97102
		0.940941	0.627145				0.923387	0.937977
		0.936551	0.588773				0.87617	0.955427
		0.781049	0.434795				0.828161	0.953534
		0.863242	0.595197				0.941416	0.954511
		0.862497	0.627018				0.80734	0.982378
		0.826151	0.481156				0.945753	0.942722
		0.907854	0.652533				0.771636	0.951958
		0.941486	0.627312				0.943178	0.817248
		0.648759	0.595924				0.862098	0.971123
		0.872671	0.613612				0.856698	0.973066
		0.624918	0.515589				0.690319	0.943533
		0.710885	0.59822				0.877676	0.966098
		0.906954	0.516844				0.935245	0.954378
		0.680244	0.498298				0.756326	0.96651
		0.805217	0.579276				0.630151	0.947727
		0.799437	0.711276				0.80672	0.878648
		0.860784	0.496343				0.780362	0.916682
		0.902113	0.596912				0.859161	0.683119
		0.89301	0.545139				0.832846	0.961568
		0.923891	0.638294				0.848961	0.976447
		0.671896	0.605398				0.815094	0.973344
		0.8815	0.501847				0.824342	0.975117
		0.6328	0.682083				0.826966	0.975611
		0.609821	0.611079				0.973582	0.957443
		0.865572	0.519143				0.837658	0.973508
		0.902674	0.571187				0.761259	0.975813
		0.595517	0.678879				0.861736	0.712635
		0.791206	0.678556				0.654496	0.772812
		0.880388	0.621255				0.916747	0.900358
		0.942848	0.507148				0.857702	0.897555
		0.829234	0.716701				0.73868	0.876821
		0.761371	0.596773				0.849946	0.85485
		0.949342	0.536442				0.72956	0.823509
		0.846095	0.561649				0.853435	0.806797
		0.921649	0.446081				0.612836	0.906519
		0.766156	0.635661				0.518542	0.870986
		0.866787	0.679027				0.678935	0.787275
		0.423977	0.628578				0.944469	0.827885
		0.853534	0.639478				0.811762	0.817832
		0.790353	0.583633				0.728786	0.873207
		0.737062	0.439394				0.533305	0.758858
		0.851822	0.494074				0.696583	0.855168
		0.610937	0.535674				0.841743	0.869023
		0.594343	0.60899				0.900297	0.935947
		0.71489	0.535876				0.732207	0.856764
		0.785205	0.590014				0.790425	0.937128
		0.85455	0.671403				0.738646	0.955329
		0.905518	0.650429				0.740454	0.868513
		0.865602	0.616544				0.814546	0.866376
		0.818966	0.669254				0.483207	0.872582
		0.638553	0.561726				0.629594	0.94792
		0.861112	0.560022				0.574602	0.912017
		0.588476	0.414704				0.924144	0.896403
		0.876853	0.355589				0.737616	0.897895
		0.864773	0.668622				0.69539	0.94563
		0.817429	0.602189				0.743583	0.950919
		0.818253	0.522911				0.864068	0.928602
		0.567032	0.628504				0.715635	0.941309
		0.889944	0.42952				0.72118	0.912657
		0.535168	0.563011				0.803928	0.940955
		0.591909	0.646676				0.723799	0.915888
		0.75195	0.561622				0.776578	0.668379
		0.705062	0.600939				0.862095	0.947723
		0.731842	0.451163				0.711049	0.985489
		0.847091	0.615663				0.886095	0.973922
		0.724555	0.541658				0.918043	0.981209
		0.934866	0.557246				0.774002	0.987289
		0.861146	0.599954				0.552299	0.973565
		0.853153	0.494057				0.827974	0.989598
		0.791285	0.53612				0.774671	0.990922
		0.611767	0.541805				0.816254	0.985208
		0.870429	0.670055				0.825009	0.972668
		0.804556	0.524821				0.752286	0.977028
		0.759673	0.571755				0.841376	0.938623
		0.690607	0.633171				0.788382	0.97345
		0.618656	0.567781				0.859766	0.965534
		0.766561	0.533612				0.884647	0.983018
		0.90172	0.639652				0.835447	0.973216
		0.760142	0.579444				0.827913	0.980512
		0.83077	0.450077				0.785698	0.890243
		0.841172	0.470913				0.721766	0.904145
		0.873944	0.542813				0.585728	0.929936
		0.823141	0.5131				0.876761	0.958747
		0.890957	0.552804				0.689006	0.988804
		0.851813	0.564086				0.715271	0.982711
		0.894628	0.455643				0.843651	0.977395
		0.512969	0.522741				0.878842	0.92795
		0.838859	0.628855				0.97138	0.97391
		0.867254	0.476829				0.788336	0.966841
		0.905483	0.538514				0.944152	0.864121
		0.81668	0.516846				0.864171	0.903741
		0.844512	0.542684				0.927279	0.947714
		0.865983	0.539912				0.88118	0.912681
		0.80967	0.387326				0.794624	0.879379
		0.737407	0.53436				0.543775	0.942378
		0.732367	0.694175				0.736922	0.951599
		0.703456	0.649658				0.788533	0.956626
		0.828423	0.616686				0.777405	0.948481
		0.889856	0.429818				0.802359	0.903621
		0.820257	0.524371				0.862551	0.753502
		0.772759	0.580411				0.893525	0.910454
		0.835829	0.503781				0.957444	0.807567
		0.829172	0.485386				0.977371	0.88063
		0.83048	0.522782				0.805702	0.835909
		0.844742	0.594807				0.847787	0.896872
		0.922551	0.559449				0.836879	0.836179
		0.874277	0.666751				0.810461	0.920746
		0.874273	0.651046				0.783747	0.962167
		0.708769	0.591856				0.928917	0.959269
		0.750869	0.455305				0.69443	0.983161
		0.803068	0.58305				0.757266	0.976721
		0.866075	0.625155				0.830778	0.978829
		0.837844	0.715927				0.763595	0.960055
		0.79157	0.585281				0.777547	0.967415
		0.933985	0.457657				0.781366	0.989196
		0.80536	0.673277				0.630637	0.985432
		0.76123	0.521308				0.838844	0.991572
		0.850399	0.605985				0.684094	0.977032
		0.561489	0.623105				0.848916	0.969752
		0.565578	0.538512				0.968429	0.92644
		0.793689	0.593471				0.749202	0.894851
		0.813077	0.463158				0.717426	0.908759
		0.761227	0.717177				0.831378	0.969187
		0.63753	0.628137				0.842745	0.955298
		0.893516	0.498916				0.953232	0.961293
		0.834703	0.564296				0.755222	0.902149
		0.827356	0.452433				0.801969	0.947422
		0.893757					0.777134
		0.881752					0.748495
		0.754172					0.837971
		0.805384					0.759226
		0.463576					0.710079
		0.722398					0.770081
		0.839337					0.775381
		0.873872					0.81434
		0.835959					0.841731
		0.808759					0.846202
		0.866351					0.803534
		0.820095					0.852413
		0.797793					0.77821
		0.907392					0.809754
		0.848025					0.748592
		0.884596					0.952056
		0.860996					0.747239
		0.842364					0.875701
		0.785464					0.824249
		0.547151					0.93042
		0.836338					0.82748
		0.577218					0.788567
		0.889599					0.929487
		0.784564					0.801799
		0.828493					0.820001
		0.766355					0.774126
		0.555859					0.801827
		0.608033					0.873268
		0.806605					0.923696
		0.586387					0.618729
		0.6323					0.772359
		0.858659					0.819929
		0.605486					0.906486
