# Supplementary material for: BCL-2 and BOK regulate apoptosis by interaction of their C-terminal transmembrane domains
Source: EMBO Rep. 2024 Jul 24;25(9):12. doi: 10.1038/s44319-024-00206-6 (PMC11387410; doi:10.1038/s44319-024-00206-6)
Supplement: Supplementary file 5 — Source data Fig. 3 [file 44319_2024_206_MOESM5_ESM.zip]

Archive with 12 entries (7 files):
- Figure 3/
- Figure 3/3A/
- Figure 3/3A/3A_mCarmine-ER/
- Figure 3/3A/3A_mCarmine-ER/3A_mCarmineER.tif
- Figure 3/3A/3A_mCarmine-ER/3A_mCitrBOKTMD.tif
- Figure 3/3A/3A_mCarmine-ER/3A_mTurq2BCL2TMD.tif
- Figure 3/3A/3A_Mitotracker/
- Figure 3/3A/3A_Mitotracker/3A_mCitrBOKTMD.tif
- Figure 3/3A/3A_Mitotracker/3A_Mitotracker.tif
- Figure 3/3A/3A_Mitotracker/3A_mTurq2BCL2TMD.tif
- Figure 3/3B/
- Figure 3/3B/3B_ColocQuantification.xlsx
