# Supplementary material for: BCL-2 and BOK regulate apoptosis by interaction of their C-terminal transmembrane domains
Source: EMBO Rep. 2024 Jul 24;25(9):12. doi: 10.1038/s44319-024-00206-6 (PMC11387410; doi:10.1038/s44319-024-00206-6)
Supplement: Supplementary file 5 — Source data Fig. 3 [file 44319_2024_206_MOESM5_ESM.zip › Figure 3/3B/3B_ColocQuantification.xlsx]

## Sheet: 1
Source data for Figure 3B (Quantification of colocalization)
readout:	Pearson's correlation coefficients from cLSM images (ROI over single cell, middle sections of z-stacks, Fiji software coloc2 plugin)
unit:	r-values (Pearson's correlation coefficients)
channel 1	mTurq2-BCL-2-TMD	EYFP-Mito	EYFP-ER	EYFP-Mito	EYFP-ER
channel 2	mCitr-BOK-TMD	BOK TMD	BOK TMD	BCL-2-TMD	BCL-2-TMD
	0.47	-0.04	0.39	0.08	0.29
	0.41	0.01	0.4	-0.13	0.32
	0.45	-0.17	0.59	0.13	0.27
	0.51	-0.1	0.42	0.25	0.37
	0.56	0.07	0.64	0.07	0.51
	0.51	0.22	0.65	0.01	0.27
	0.51	0.15	0.68	0.21	0.31
	0.67	0.05	0.64	0.07	0.4
	0.72	0.15	0.44	-0.35	0.4
	0.66	0.1	0.54	0.28	0.39
	0.75	0.12	0.48	-0.36	0.55
	0.32	0.11	0.4	0.21	0.57
	0.42	0.14	0.37	0.27	0.39
	0.34	0.04	0.56	0.28	0.59
	0.52	-0.08	0.5	0.19	0.61
	0.52	-0.07	0.55	-0.09
	0.53	0.11	0.6	0.01
		-0.07	0.17	0.19
		-0.22		-0.22
		0.1		-0.02
		0.2		-0.31
		0.12		0.08
				0.11
