# Supplementary material for: BCL-2 and BOK regulate apoptosis by interaction of their C-terminal transmembrane domains
Source: EMBO Rep. 2024 Jul 24;25(9):12. doi: 10.1038/s44319-024-00206-6 (PMC11387410; doi:10.1038/s44319-024-00206-6)
Supplement: Supplementary file 6 — Source data Fig. 4 [file 44319_2024_206_MOESM6_ESM.zip]

Archive with 81 entries (58 files):
- Figure 4/
- Figure 4/4C/
- Figure 4/4C/BAK/
- Figure 4/4C/BAK/4C_BAK_DAPI.tif
- Figure 4/4C/BAK/4C_BAK_EGFP.tif
- Figure 4/4C/BAK/4C_BAK_Mito.tif
- Figure 4/4C/BAX/
- Figure 4/4C/BAX/4C_BAX_DAPI.tif
- Figure 4/4C/BAX/4C_BAX_EGFP.tif
- Figure 4/4C/BAX/4C_BAX_Mito.tif
- Figure 4/4C/BOK/
- Figure 4/4C/BOK/4C_BOK_DAPI.tif
- Figure 4/4C/BOK/4C_BOK_EGFP.tif
- Figure 4/4C/BOK/4C_BOK_Mito.tif
- Figure 4/4D/
- Figure 4/4D/BAK/
- Figure 4/4D/BAK/4D_BAK_BCL2.tif
- Figure 4/4D/BAK/4D_BAK_DAPI.tif
- Figure 4/4D/BAK/4D_BAK_EGFP.tif
- Figure 4/4D/BAX/
- Figure 4/4D/BAX/4D_BAX_BCL2.tif
- Figure 4/4D/BAX/4D_BAX_DAPI.tif
- Figure 4/4D/BAX/4D_BAX_EGFP.tif
- Figure 4/4D/BOK/
- Figure 4/4D/BOK/4D_BOK_BCL2.tif
- Figure 4/4D/BOK/4D_BOK_DAPI.tif
- Figure 4/4D/BOK/4D_BOK_EGFP.tif
- Figure 4/4E/
- Figure 4/4E/BAK/
- Figure 4/4E/BAK/4E_BAK_BCL2.tif
- Figure 4/4E/BAK/4E_BAK_DAPI.tif
- Figure 4/4E/BAK/4E_BAK_EGFP.tif
- Figure 4/4E/BAK/Thumbs.db
- Figure 4/4E/BAX/
- Figure 4/4E/BAX/4E_BAX_BCL2.tif
- Figure 4/4E/BAX/4E_BAX_DAPI.tif
- Figure 4/4E/BAX/4E_BAX_EGFP.tif
- Figure 4/4E/BAX/Thumbs.db
- Figure 4/4E/BOK/
- Figure 4/4E/BOK/4E_BOK_BCL2.tif
- Figure 4/4E/BOK/4E_BOK_DAPI.tif
- Figure 4/4E/BOK/4E_BOK_EGFP.tif
- Figure 4/4E/BOK/Thumbs.db
- Figure 4/4F/
- Figure 4/4F/BAK/
- Figure 4/4F/BAK/4F_BAK_BCL2.tif
- Figure 4/4F/BAK/4F_BAK_DAPI.tif
- Figure 4/4F/BAK/4F_BAK_EGFP.tif
- Figure 4/4F/BAK/Thumbs.db
- Figure 4/4F/BAX/
- Figure 4/4F/BAX/4F_BAX_BCL2.tif
- Figure 4/4F/BAX/4F_BAX_DAPI.tif
- Figure 4/4F/BAX/4F_BAX_EGFP.tif
- Figure 4/4F/BAX/Thumbs.db
- Figure 4/4F/BOK/
- Figure 4/4F/BOK/4F_BOK_BCL2.tif
- Figure 4/4F/BOK/4F_BOK_DAPI.tif
- Figure 4/4F/BOK/4F_BOK_EGFP.tif
- Figure 4/4F/BOK/Thumbs.db
- Figure 4/4G/
- Figure 4/4G/mCherry-BCL2/
- Figure 4/4G/mCherry-BCL2/4G_BOKL70E_BCL2_DAPI.tif
- Figure 4/4G/mCherry-BCL2/4G_BOKL70E_BCL2_EGFP.tif
- Figure 4/4G/mCherry-BCL2/4G_BOKL70E_BCL2_mCherry.tif
- Figure 4/4G/MitoRed/
- Figure 4/4G/MitoRed/4G_BOKL70E_Mito_DAPI.tif
- Figure 4/4G/MitoRed/4G_BOKL70E_Mito_EGFP.tif
- Figure 4/4G/MitoRed/4G_BOKL70E_Mito_MitoRed.tif
- Figure 4/4G/MitoRed/Thumbs.db
- Figure 4/4G/Thumbs.db
- Figure 4/4H/
- Figure 4/4H/EGFP-BCL2/
- Figure 4/4H/EGFP-BCL2/4H_BOKdeltaTMD_BCL2_DAPI.tif
- Figure 4/4H/EGFP-BCL2/4H_BOKdeltaTMD_BCL2_EGFP.tif
- Figure 4/4H/EGFP-BCL2/4H_BOKdeltaTMD_BCL2_mCherry.tif
- Figure 4/4H/EGFP-BCL2/Thumbs.db
- Figure 4/4H/EYFP-Mito/
- Figure 4/4H/EYFP-Mito/4H_BOKdeltaTMD_Mito_DAPI.tif
- Figure 4/4H/EYFP-Mito/4H_BOKdeltaTMD_Mito_EYFP.tif
- Figure 4/4H/EYFP-Mito/4H_BOKdeltaTMD_Mito_mCherry.tif
- Figure 4/4H/EYFP-Mito/Thumbs.db
