# Supplementary material for: BCL-2 and BOK regulate apoptosis by interaction of their C-terminal transmembrane domains
Source: EMBO Rep. 2024 Jul 24;25(9):12. doi: 10.1038/s44319-024-00206-6 (PMC11387410; doi:10.1038/s44319-024-00206-6)
Supplement: Supplementary file 7 — Source data Fig. 5 [file 44319_2024_206_MOESM7_ESM.zip]

Archive with 5 entries (2 files):
- Figure 5/
- Figure 5/5E/
- Figure 5/5E/5E_RMSD.xlsx
- Figure 5/5G/
- Figure 5/5G/5G_SASA.xlsx
