# Supplementary material for: BCL-2 and BOK regulate apoptosis by interaction of their C-terminal transmembrane domains
Source: EMBO Rep. 2024 Jul 24;25(9):12. doi: 10.1038/s44319-024-00206-6 (PMC11387410; doi:10.1038/s44319-024-00206-6)
Supplement: Supplementary file 7 — Source data Fig. 5 [file 44319_2024_206_MOESM7_ESM.zip › Figure 5/5G/5G_SASA.xlsx]

## Sheet: 1
Source data for Figure 5G (SASA plots)
readout:	Protein surface occupied by protein-protein interactions relative to the total surface of all peptides for all simulation types (MD simulations)
unit:	Relative hidden protein surface in percent
	Homodimer	Heterodimer	Heterotrimer	Heterotrimer	Heterotetramer
	BOK/BOK TMD	BOK/BCL-2 TMD	2xBOK/BCL-2 TMD	BOK/2xBCL-2 TMD	2xBOK/2xBCL-2 TMD
	9.01	3.27	11.31	12.91	17.83
	7.83	3.49	6.98	11.99	19.14
	7.04	7.55	15.71	14.45	11.2
	8.01	8.88	18.39	8.11	21.19
	4.96	7.19	12.98	17.61	17.59
	8.32	7.47	13.37	12.78	18.41
	9.92	7.14	12.2	11.32	10.9
	13.52	18.29	12.54	12.58	18.35
	10.33	6.94	12.04	13.86	18.96
	8.7	13.38		13.42	16.03
		12.24			20.71
		10.67			17.54
					16.05
					13.46
					19.99
					19.42
					21.17
					18.47
