# Supplementary material for: BCL-2 and BOK regulate apoptosis by interaction of their C-terminal transmembrane domains
Source: EMBO Rep. 2024 Jul 24;25(9):12. doi: 10.1038/s44319-024-00206-6 (PMC11387410; doi:10.1038/s44319-024-00206-6)
Supplement: Supplementary file 8 — Source data Fig. 6 [file 44319_2024_206_MOESM8_ESM.zip]

Archive with 28 entries (22 files):
- Figure 6/
- Figure 6/6B/
- Figure 6/6B/EYFP-ER/
- Figure 6/6B/EYFP-ER/6B_BCL2_I_A_EYFP.tif
- Figure 6/6B/EYFP-ER/6B_BCL2_I_A_mTurq2.tif
- Figure 6/6B/EYFP-ER/6B_BCL2_LVI_AAA_EYFP.tif
- Figure 6/6B/EYFP-ER/6B_BCL2_LVI_AAA_mTurq2.tif
- Figure 6/6B/EYFP-ER/6B_BCL2_LV_AA_EYFP.tif
- Figure 6/6B/EYFP-ER/6B_BCL2_LV_AA_mTurq2.tif
- Figure 6/6B/EYFP-ER/6B_BCL2_VI_AA_EYFP.tif
- Figure 6/6B/EYFP-ER/6B_BCL2_VI_AA_mTurq2.tif
- Figure 6/6B/EYFP-Mito/
- Figure 6/6B/EYFP-Mito/6B_BCL2_I_A_EYFP.tif
- Figure 6/6B/EYFP-Mito/6B_BCL2_I_A_mTurq2.tif
- Figure 6/6B/EYFP-Mito/6B_BCL2_LVI_AAA_EYFP.tif
- Figure 6/6B/EYFP-Mito/6B_BCL2_LVI_AAA_mTurq2.tif
- Figure 6/6B/EYFP-Mito/6B_BCL2_LV_AA_EYFP.tif
- Figure 6/6B/EYFP-Mito/6B_BCL2_LV_AA_mTurq2.tif
- Figure 6/6B/EYFP-Mito/6B_BCL2_VI_AA_EYFP.tif
- Figure 6/6B/EYFP-Mito/6B_BCL2_VI_AA_mTurq2.tif
- Figure 6/6C/
- Figure 6/6C/6C_NanoBiTassay.xlsx
- Figure 6/6C/6C_western_annotated.pptx
- Figure 6/6C/6C_western_betaActin.tif
- Figure 6/6C/6C_western_LgBiT.tif
- Figure 6/6C/6C_western_mTurq2.tif
- Figure 6/6D/
- Figure 6/6D/6D_FlowCytometry_SW982_BOKmutants+BCL2.xlsx
