# Supplementary material for: BCL-2 and BOK regulate apoptosis by interaction of their C-terminal transmembrane domains
Source: EMBO Rep. 2024 Jul 24;25(9):12. doi: 10.1038/s44319-024-00206-6 (PMC11387410; doi:10.1038/s44319-024-00206-6)
Supplement: Supplementary file 8 — Source data Fig. 6 [file 44319_2024_206_MOESM8_ESM.zip › Figure 6/6C/6C_NanoBiTassay.xlsx]

## Sheet: 1
Source data for Figure 6C (NanoBiT assay)
readout:	normalized luminenscence (Enspire multi-mode plate reader)
unit:	relative to BAX-/BAX-TMD positive control
LgBiT-TMD	BAX	BAX	BOK	BOK	BOK	BOK	BOK	BOK
SmBiT-TMD	TOM5	BAX	TOM5	BCL-2	BCL-2 LVI/AAA	BCL-2 LV/AA	BCL-2 VI/AA	BCL-2 I/A
replicate 1	0.01	set to 1	0.03	0.44	0.09	0.14	0.09	0.16
replicate 2	0.03	set to 1	0.09	0.46	0.12	0.24	0.21	0.21
replicate 3	0.05	set to 1	0.13	0.36	0.18	0.26	0.33	0.24
replicate 4	0.04	set to 1	0.1	0.61	0.13	0.21	0.19	0.22
