# Supplementary material for: BCL-2 and BOK regulate apoptosis by interaction of their C-terminal transmembrane domains
Source: EMBO Rep. 2024 Jul 24;25(9):12. doi: 10.1038/s44319-024-00206-6 (PMC11387410; doi:10.1038/s44319-024-00206-6)
Supplement: Supplementary file 8 — Source data Fig. 6 [file 44319_2024_206_MOESM8_ESM.zip › Figure 6/6D/6D_FlowCytometry_SW982_BOKmutants+BCL2.xlsx]

## Sheet: 1
Source data for Figure 6D (flow cytometry - BCL-2 mutants + BOK)
readout:	Annexin-V-APC positivity of cells (flow cytometry)
unit:	percent
	EGFP						EGFP-BOK
	Ctrl	mCherry-BCL-2	mCherry-BCL-2 LVI/AAA	mCherry-BCL-2 LV/AA	mCherry-BCL-2 VI/AA	mCherry-BCL-2 I/A	Ctrl	mCherry-BCL-2	mCherry-BCL-2 LVI/AAA	mCherry-BCL-2 LV/AA	mCherry-BCL-2 VI/AA	mCherry-BCL-2 I/A
replicate 1	14.51	11.49	13.22	4.06	5.3	13.12	25.46	8.32	22.53	18.75	33.33	23.21
replicate 2	12.21	9.07	7.43	7.16	7.99	6.69	21.35	13.72	16.3	12.31	19.84	17.18
replicate 3	7.11	6.47	6.12	8.69	10.1	6.7	20.86	11.77	15.99	15.72	26.3	18.14
replicate 4	11.66	9.23	8.96	10.74	11.39	7.17	26.15	12.26	17.17	16.25	26.55	14.2
