# Supplementary material for: BCL-2 and BOK regulate apoptosis by interaction of their C-terminal transmembrane domains
Source: EMBO Rep. 2024 Jul 24;25(9):12. doi: 10.1038/s44319-024-00206-6 (PMC11387410; doi:10.1038/s44319-024-00206-6)
Supplement: Supplementary file 9 — Source data Fig. 7 [file 44319_2024_206_MOESM9_ESM.zip]

Archive with 19 entries (11 files):
- Figure 7/
- Figure 7/7A/
- Figure 7/7A/7A_flowcytometry_HEK_BCL2Knockdown.xlsx
- Figure 7/7B/
- Figure 7/7B/7B_flow cytometry_DU145_BOKBAXTMD.xlsx
- Figure 7/7C/
- Figure 7/7C/7C_BCL2.tif
- Figure 7/7C/7C_EGFP.tif
- Figure 7/7C/7C_PARP.tif
- Figure 7/7C/7C_Vinculin.tif
- Figure 7/7C/7C_western_annotated.pptx
- Figure 7/7D/
- Figure 7/7D/7D_Densitometry_DU145_BOKBAXTMD.xlsx
- Figure 7/7E/
- Figure 7/7E/7E_CaspaseActivity_DU145_BOKBAXTMD.xlsx
- Figure 7/7F/
- Figure 7/7F/7F_flowcytometry_DU145_BOKcb5TMD.xlsx
- Figure 7/7G/
- Figure 7/7G/7G_flowcytometry_DU145_BCL2TOM5TMD.xlsx
