# Supplementary material for: BCL-2 and BOK regulate apoptosis by interaction of their C-terminal transmembrane domains
Source: EMBO Rep. 2024 Jul 24;25(9):12. doi: 10.1038/s44319-024-00206-6 (PMC11387410; doi:10.1038/s44319-024-00206-6)
Supplement: Supplementary file 9 — Source data Fig. 7 [file 44319_2024_206_MOESM9_ESM.zip › Figure 7/7A/7A_flowcytometry_HEK_BCL2Knockdown.xlsx]

## Sheet: 1
Source data for Figure 7A (Flow cytometry - BCL-2 knockdown)
readout:	Annexin-V-APC positivity of cells (flow cytometry
unit:	percent
	EGFP + siCtrl	EGFP + siBCL-2	EGFP-BOK + siCtrl	EGFP-BOK + siBCL-2
replicate 1	7.35	5.77	34.43	47.47
replicate 2	6.7	7.85	38.66	50.02
replicate 3	6.04	7.58	40.63	51.68
siCtrl = control siRNA
siBCL-2 = siRNA targeting BCL2
