# Supplementary material for: BCL-2 and BOK regulate apoptosis by interaction of their C-terminal transmembrane domains
Source: EMBO Rep. 2024 Jul 24;25(9):12. doi: 10.1038/s44319-024-00206-6 (PMC11387410; doi:10.1038/s44319-024-00206-6)
Supplement: Supplementary file 9 — Source data Fig. 7 [file 44319_2024_206_MOESM9_ESM.zip › Figure 7/7B/7B_flow cytometry_DU145_BOKBAXTMD.xlsx]

## Sheet: 1
Source data for Figure 7B (Flow cytometry - BOK-BAX-TMD)
readout:	Annexin-V-APC positivity of cells (flow cytometry)
unit:	percent
	EGFP + Ctrl	EGFP + mCherry-BCL-2	EGFP-BOK + Ctrl	EGFP-BOK + mCherry-BCL-2	EGFP-BOK-BAX-TMD + Ctrl	EGFP-BOK-BAX-TMD + mCherry-BCL-2
replicate 1	3.84	4.2	15.78	5.39	17.34	19.27
replicate 2	4.9	3.18	14.5	4.41	23.58	20.26
replicate 3	5.95	4.11	8.275	5.745	19.55	16.11
replicate 4	6.94	3.255	10.66	7.18	19.55	18.51
Ctrl = empty vector
