# Supplementary material for: BCL-2 and BOK regulate apoptosis by interaction of their C-terminal transmembrane domains
Source: EMBO Rep. 2024 Jul 24;25(9):12. doi: 10.1038/s44319-024-00206-6 (PMC11387410; doi:10.1038/s44319-024-00206-6)
Supplement: Supplementary file 9 — Source data Fig. 7 [file 44319_2024_206_MOESM9_ESM.zip › Figure 7/7D/7D_Densitometry_DU145_BOKBAXTMD.xlsx]

## Sheet: 7E
Source data for Figure 7E (densitometry - BOK-BAX-TMD)
readout:	band intensity of western blot in fig. 7D (PARP/EGFP)
unit:	relative intensity ratio (cleaved PARP-to-EGFP intensity)
	EGFP + Ctrl	EGFP + mCherry-BCL-2	EGFP-BOK + Ctrl	EGFP-BOK + mCherry-BCL-2	EGFP-BOK-BAX-TMD + Ctrl	EGFP-BOK-BAX-TMD + mCherry-BCL-2
replicate 1	set to 1	0.5	62.79	17.48	18.41	14.05
replicate 2	set to 1	0.53	50.36	26.59	13.99	7.4
replicate 3	set to 1	0.48	68.24	28.77	20.07	11.75
*Ctrl = empty vector control
