# Supplementary material for: BCL-2 and BOK regulate apoptosis by interaction of their C-terminal transmembrane domains
Source: EMBO Rep. 2024 Jul 24;25(9):12. doi: 10.1038/s44319-024-00206-6 (PMC11387410; doi:10.1038/s44319-024-00206-6)
Supplement: Supplementary file 9 — Source data Fig. 7 [file 44319_2024_206_MOESM9_ESM.zip › Figure 7/7E/7E_CaspaseActivity_DU145_BOKBAXTMD.xlsx]

## Sheet: 7F
Source data for Figure 7F (caspase activity - BOK-BAX-TMD)
readout:	luminescence of CaspaseGlo assay (multimode plate reader)
unit:	percent change in caspase-3/7 activity (compared to EGFP control)
	EGFP + Ctrl	EGFP + mCherry-BCL-2	EGFP-BOK + Ctrl	EGFP-BOK + mCherry-BCL-2	EGFP-BOK-BAX-TMD + Ctrl	EGFP-BOK-BAX-TMD + mCherry-BCL-2
replicate 1	set to 0	-0.27	52.44	-28.16	21.03	8.04
replicate 2	set to 0	-2.3	29.46	-7.7	16.52	17.75
replicate 3	set to 0	-18.04	14.69	-14.53	24.85	6.17
*Ctrl = empty vector control
