# Supplementary material for: BCL-2 and BOK regulate apoptosis by interaction of their C-terminal transmembrane domains
Source: EMBO Rep. 2024 Jul 24;25(9):12. doi: 10.1038/s44319-024-00206-6 (PMC11387410; doi:10.1038/s44319-024-00206-6)
Supplement: Supplementary file 9 — Source data Fig. 7 [file 44319_2024_206_MOESM9_ESM.zip › Figure 7/7F/7F_flowcytometry_DU145_BOKcb5TMD.xlsx]

## Sheet: 7G
Source data for Figure 7G (flow cytometry - BOK-cb5-TMD)
readout:	Annexin-V-APC positivity of cells (flow cytometry)
unit:	percent
	EGFP + Ctrl	EGFP + mCherry-BCL-2	EGFP-BOK + Ctrl	EGFP-BOK + mCherry-BCL-2	EGFP-BOK-cb5-TMD + Ctrl	EGFP-BOK-cb5-TMD + mCherry-BCL-2
replicate 1	4.82	3.47	9	3.67	9.43	6.53
replicate 2	6.69	3.84	8.69	5.73	7.5	8.81
replicate 3	5	2.53	10.66	5.92	6.19	6.79
*Ctrl = empty vector control
