# Supplementary material for: BCL-2 and BOK regulate apoptosis by interaction of their C-terminal transmembrane domains
Source: EMBO Rep. 2024 Jul 24;25(9):12. doi: 10.1038/s44319-024-00206-6 (PMC11387410; doi:10.1038/s44319-024-00206-6)
Supplement: Supplementary file 9 — Source data Fig. 7 [file 44319_2024_206_MOESM9_ESM.zip › Figure 7/7G/7G_flowcytometry_DU145_BCL2TOM5TMD.xlsx]

## Sheet: 7H
Source data for Figure 7H (flow cytometry - BCL-2-TOM5-TMD)
readout:	Annexin-V-APC positivity of cells (flow cytometry)
unit:	percent
	EGFP + Ctrl	EGFP + mCherry-BCL-2	EGFP + mCherry-BCL-2-TOM5-TMD	EGFP-BOK + Ctrl	EGFP-BOK + mCherry-BCL-2	EGFP-BOK + mCherry-BCL-2-TOM5-TMD
replicate 1	4.82	3.47	3.58	9	3.67	9.87
replicate 2	6.69	3.84	5.44	8.69	5.73	7.23
replicate 3	5	2.53	4.6	10.66	5.92	6.92
*Ctrl = empty vector control
